# Supplementary material for: Synergy between SDGs 12.3 and 2.1 in lower-middle-income countries through the lens of food waste and energy imbalance
Source: Sci Rep. 2025 May 23;15:17956. doi: 10.1038/s41598-025-01579-x (PMC12102298; doi:10.1038/s41598-025-01579-x)
Supplement: Supplementary file 1 — Supplementary Material 1 [file 41598_2025_1579_MOESM1_ESM.xlsx]

## Sheet: SI-2
No.	Group	Country	Name of food item	Original item code	FBS_Item group code	Edible portion
001	B	Kenya	Amaranth, whole grain, dry, raw	01001	2905	1
002	B	Kenya	Amaranth, whole grain, flour	01002	2905	1
003	B	Kenya	Breakfast cereal, flakes of corn, fortified (iron, thiamine, riboflavin, niacin and	01008	2905	1
004	B	Kenya	Maize, grain, yellow variety, whole, dry, raw	01019	2905	1
005	B	Kenya	Maize meal, sifted, fortified, packaged, raw	01020	2905	1
006	B	Kenya	Maize, White, Degermed (Muthokoi)	01021	2905	1
007	B	Kenya	Maize, whole, flour, raw	01022	2905	1
008	B	Kenya	Green Maize, white, whole, grain, fresh, raw	01023	2918	0.68
009	B	Kenya	Millet, bulrush, flour	01024	2905	1
010	B	Kenya	Millet, bulrush, grain, dry, raw	01025	2905	1
011	B	Kenya	Millet, finger, flour	01026	2905	1
012	B	Kenya	Millet, Finger, Grain, Dried, Raw	01027	2905	1
013	B	Kenya	Millet Yeast (germinated millet seeds)	01028	2905	1
014	B	Kenya	Oat bran, unprocessed, uncooked	01029	2905	1
015	B	Kenya	Pasta, macaroni, plain, dry, raw-imported	01030	2905	1
016	B	Kenya	Pasta, spaghetti, dry, raw-imported	01031	2905	1
017	B	Kenya	Rice, Flour	01032	2905	1
018	B	Kenya	Rice, parboiled, raw	01033	2905	1
019	B	Kenya	Rice, white, milled, polished grain, dry, raw	01034	2905	1
020	B	Kenya	Semolina	01035	2905	1
021	B	Kenya	Scone, plain, commercial	01036	2905	1
022	B	Kenya	Sorghum, Grain, Red, Dried, Raw	01037	2905	1
023	B	Kenya	Sorghum, Grain, Red, Flour	01038	2905	1
024	B	Kenya	Sorghum, grain, white, flour	01040	2905	1
025	B	Kenya	Wheat, whole, flour, raw	01044	2905	1
026	B	Kenya	Amaranth, whole grain, dry, stewed (without salt)	01046	2905	1
027	B	Kenya	Maize, grain, white variety, whole, dry, boiled, drained (without salt)	01047	2905	1
028	B	Kenya	Maize, grain, white variety, whole, dry, stewed (without salt)	01048	2905	1
029	B	Kenya	Maize, grain, yellow variety, whole, dry, boiled, drained (without salt)	01049	2905	1
030	B	Kenya	Green Maize, white, whole, grain, fresh, boiled, drained (without salt)	01051	2918	0.69
031	B	Kenya	Green Maize, white, whole, grain, fresh, stewed (without salt)	01052	2918	0.62
032	B	Kenya	Millet, bulrush, grain, dry, boiled, drained (without salt)	01053	2905	1
033	B	Kenya	Millet, bulrush, grain, dry, stewed (without salt)	01054	2905	1
034	B	Kenya	Sorghum, grain, white, dry, boiled, drained (without salt)	01055	2905	1
035	B	Kenya	Sorghum, grain, white, dry, stewed (without salt)	01056	2905	1
036	B	Kenya	Sorghum, grain, red, dry, boiled, drained (without salt)	01057	2905	1
037	B	Kenya	Sorghum, grain, red, dry, stewed (without salt)	01058	2905	1
038	B	Kenya	Wheat, whole, grain, dry, boiled, drained (without salt)	01061	2905	1
039	B	Kenya	Pasta, spaghetti, dry, imported, boiled, drained (without salt)	01063	2905	1
040	B	Kenya	Pasta, spaghetti, dry, imported, boiled in recipe (without salt)	01064	2905	1
041	B	Kenya	Pasta, macaroni, plain, dry, imported, boiled, drained (without salt)	01065	2905	1
042	B	Kenya	Breakfast cereal, wheat biscuits, Weetabix type	01010	2905	1
043	B	Kenya	Biscuit, Savoury	01003	2905	1
044	B	Kenya	Biscuit, Sweet	01004	2905	1
045	B	Kenya	Bread, Brown	01005	2905	1
046	B	Kenya	Bread, Sweet	01006	2905	1
047	B	Kenya	Bread, White	01007	2905	1
048	B	Kenya	Buns, Currant	01011	2905	1
049	B	Kenya	Cake or cupcake, plain butter cake, commercial	01012	2905	1
050	B	Kenya	Cake, Fruit	01013	2905	1
051	B	Kenya	Cake, Sponge, homemade	01014	2905	1
052	B	Kenya	Cake, Sponge, without fat	01015	2905	1
053	B	Kenya	Cakes (Various Fancy Iced)	01016	2905	1
054	B	Kenya	Cornflour, from maize starch	01017	2905	1
055	B	Kenya	Maize, grain, white variety, whole, dry, raw	01018	2905	1
056	B	Kenya	Sorghum, grain, white, dry, raw	01039	2905	1
057	B	Kenya	Wheat Flour-Atta	01042	2905	1
058	B	Kenya	Wheat Flour (refined/fortified/sifted packaged), raw	01043	2905	1
059	B	Kenya	Wheat, whole, grain, dry, raw	01045	2905	1
060	B	Kenya	Banana, plantain, green, raw	02004	2919	0.5
061	B	Kenya	Beet root, peeled, raw	02005	2918	0.85
062	B	Kenya	Radish, long, red skin, raw	02011	2918	0.98
063	B	Kenya	Radish, white skin, raw	02012	2918	0.99
064	B	Kenya	Sweet potato, brown skin, peeled, raw	02013	2907	0.84
065	B	Kenya	Beet root, peeled, boiled, drained (without salt)	02021	2918	1
066	B	Kenya	Cassava, root, white, peeled, boiled, drained (without salt)	02023	2907	1
067	B	Kenya	Cassava, root, yellow, peeled, boiled, drained (without salt)	02024	2907	1
068	B	Kenya	Potato, Irish (English), white variety, peeled, boiled, drained (without salt)	02025	2907	1
069	B	Kenya	Banana, BITA 3, dried, flour	02003	2919	1
070	B	Kenya	Cassava, root, white, peeled, raw	02007	2907	0.93
071	B	Kenya	Cassava, root, yellow, peeled, raw	02008	2907	0.95
072	B	Kenya	Potato, Irish (English), white variety, peeled, raw	02009	2907	0.85
073	B	Kenya	Radish, round, red skin, raw	02010	2918	0.81
074	B	Kenya	Sweetpotato, orange, biofortified, raw	02014	2907	0.92
075	B	Kenya	Sweet potato, pink skin	02015	2907	0.84
076	B	Kenya	Taro, peeled, raw	02016	2907	0.9
077	B	Kenya	Turnip, root, raw	02017	2918	0.77
078	B	Kenya	Yam, flour	02018	2907	1
079	B	Kenya	Yam, white, raw	02019	2907	0.81
080	B	Kenya	Amaranth, leaves, picked, raw	04001	2918	0.59
081	B	Kenya	Bitter gourd, whole, different varieties, raw	04002	2918	0.97
082	B	Kenya	Broccoli, tops and stems, raw	04004	2918	0.6
083	B	Kenya	Cabbage, leaf head, Chinese, raw	04005	2918	0.92
084	B	Kenya	Cabbage, leaf head, red raw	04006	2918	0.84
085	B	Kenya	Cabbage, leaf head, white, raw	04007	2918	0.78
086	B	Kenya	Capsicum (sweet peper), green, raw	04008	2918	0.4
087	B	Kenya	Capsicum (sweet peper), red, raw	04009	2918	0.4
088	B	Kenya	Capsicum (sweet peper), yellow, raw	04010	2918	0.46
089	B	Kenya	Carrot, peeled, raw	04011	2918	0.83
090	B	Kenya	Cauliflower, tops and stems, raw	04012	2918	0.7
091	B	Kenya	Celery, stalk, raw	04013	2918	0.65
092	B	Kenya	Courgette, green, unpeeled, raw	04014	2918	0.93
093	B	Kenya	Cowpea, leaves, picked, raw	04015	2918	0.59
094	B	Kenya	Cucumber, green, unpeeled, raw	04016	2918	0.97
095	B	Kenya	Lettuce, not further defined, raw	04022	2918	1
096	B	Kenya	Mushroom, fresh, raw	04023	2918	1
097	B	Kenya	Spinach, leaves, raw	04030	2918	0.74
098	B	Kenya	Tomato, canned, whole contents	04037	2918	1
099	B	Kenya	Vine (African) spinach, picked leaves, raw	04038	2918	0.94
100	B	Kenya	Amaranth, leaves, picked, boiled, drained (without salt)	04039	2918	1
101	B	Kenya	Black (African) nightshade, indigenous, leaves, picked, boiled, drained (without salt)	04042	2918	1
102	B	Kenya	Broccoli, tops and stems, boiled, drained (without salt)	04044	2918	1
103	B	Kenya	Broccoli, tops and stems, steamed (without salt)	04045	2918	1
104	B	Kenya	Cabbage, leaf head, Chinese, boiled, drained (without salt)	04046	2918	1
105	B	Kenya	Cabbage, leaf head, Chinese, steamed (without salt)	04047	2918	1
106	B	Kenya	Cabbage, leaf head, red, boiled, drained (without salt)	04048	2918	1
107	B	Kenya	Cabbage, leaf head, red, stewed (without salt)	04049	2918	1
108	B	Kenya	Cabbage, leaf head, white, boiled, drained (without salt)	04050	2918	1
109	B	Kenya	Cabbage, leaf head, white, stewed (without salt)	04051	2918	1
110	B	Kenya	Capsicum (sweet peper), green, boiled, drained (without salt)	04052	2918	1
111	B	Kenya	Capsicum (sweet peper), green, grilled (without salt and fat)	04053	2918	1
112	B	Kenya	Capsicum (sweet peper), green, baked (without salt)	04054	2918	1
113	B	Kenya	Capsicum (sweet peper), red, boiled, drained (without salt)	04055	2918	1
114	B	Kenya	Capsicum (sweet peper), red, grilled (without salt and fat)	04056	2918	1
115	B	Kenya	Capsicum (sweet peper), red, baked (without salt)	04057	2918	1
116	B	Kenya	Capsicum (sweet peper), yellow, boiled, drained (without salt)	04058	2918	1
117	B	Kenya	Capsicum (sweet peper), yellow, grilled (without salt and fat)	04059	2918	1
118	B	Kenya	Capsicum (sweet peper), yellow, baked (without salt)	04060	2918	1
119	B	Kenya	Carrot, peeled, boiled, drained (without salt)	04061	2918	1
120	B	Kenya	Carrot, peeled, stewed (without salt)	04062	2918	1
121	B	Kenya	Cauliflower, tops and stems, boiled, drained (without salt)	04063	2918	1
122	B	Kenya	Celery, stalk, boiled, drained (without salt)	04064	2918	1
123	B	Kenya	Courgette, green, unpeeled, boiled, drained (without salt)	04065	2918	1
124	B	Kenya	Cowpea, leaves, picked, boiled, drained (without salt)	04066	2918	1
125	B	Kenya	Cowpea, leaves, picked, steamed (without salt)	04067	2918	1
126	B	Kenya	Eggplant / Brinjal, different varieties, whole edible, boiled, drained (without salt)	04068	2918	1
127	B	Kenya	Eggplant / Brinjal, different varieties, whole edible, stewed (without salt)	04069	2918	1
128	B	Kenya	Jute mallow, picked leaves, boiled, drained (without salt)	04070	2918	1
129	B	Kenya	Jute mallow, picked leaves, stewed (without salt)	04071	2918	1
130	B	Kenya	Kale, Ethiopian (kanzera), leaves, boiled, drained (without salt)	04072	2918	1
131	B	Kenya	Kale, Ethiopian (kanzera), leaves, steamed (without salt)	04073	2918	1
132	B	Kenya	Kale (sukuma wiki), boiled, drained (without salt)	04074	2918	1
133	B	Kenya	Kale (sukuma wiki), steamed (without salt)	04075	2918	1
134	B	Kenya	Leeks, bulb and stem, boiled, drained (without salt)	04076	2918	1
135	B	Kenya	Mushroom, fresh, boiled, drained (without salt)	04077	2918	1
136	B	Kenya	Mushroom, fresh, stewed (without salt)	04078	2918	1
137	B	Kenya	Mushroom, dried, boiled, drained (without salt)	04079	2918	1
138	B	Kenya	Okra, fresh, boiled, drained (without salt)	04080	2918	1
139	B	Kenya	Pumpkin, flesh, yellow w/o seeds, boiled, drained (without salt)	04082	2918	1
140	B	Kenya	Pumpkin, leaves, boiled, drained (without salt)	04084	2918	1
141	B	Kenya	Pumpkin, leaves, steamed (without salt)	04085	2918	1
142	B	Kenya	Spider plant, leaves, boiled, drained (without salt)	04086	2918	1
143	B	Kenya	Spider plant, leaves, steamed (without salt)	04087	2918	1
144	B	Kenya	Spinach, leaves, boiled, drained (without salt)	04088	2918	1
145	B	Kenya	Spinach, leaves, stewed (without salt)	04089	2918	1
146	B	Kenya	Spinach, Swiss chard, leaves, boiled, drained (without salt)	04090	2918	1
147	B	Kenya	Spinach, Swiss chard, leaves, stewed (without salt)	04091	2918	1
148	B	Kenya	Squash, butternut, peeled, flesh, boiled, drained (without salt)	04092	2918	1
149	B	Kenya	Squash, butternut, peeled, flesh, steamed (without salt)	04093	2918	1
150	B	Kenya	Squash, butternut, peeled, flesh, baked (without salt)	04094	2918	1
151	B	Kenya	Stinging nettle, leaves, boiled, drained (without salt)	04095	2918	1
152	B	Kenya	Stinging nettle, leaves, steamed (without salt)	04096	2918	1
153	B	Kenya	Tomato, green, boiled, drained (without salt)	04097	2918	1
154	B	Kenya	Tomato, red, ripe, boiled, drained (without salt)	04098	2918	1
155	B	Kenya	Vine (African) spinach, picked leaves, boiled, drained (without salt)	04099	2918	1
156	B	Kenya	Eggplant / Brinjal, different varieties, whole edible, raw	04017	2918	0.91
157	B	Kenya	Jute mallow, picked leaves, raw	04018	2918	0.48
158	B	Kenya	Kale, Ethiopian (kanzera), leaves, raw	04019	2919	0.61
159	B	Kenya	Kale (sukuma wiki) raw	04020	2918	0.88
160	B	Kenya	Leeks, bulb and stem, raw	04021	2918	0.65
161	B	Kenya	Mushroom, dried, raw	04024	2918	1
162	B	Kenya	Mushroom, raw, canned in brine (drained)	04025	2918	1
163	B	Kenya	Okra, fresh, raw	04026	2918	0.74
164	B	Kenya	Pumpkin, flesh, yellow w/o seeds, raw	04027	2918	0.8
165	B	Kenya	Pumpkin, leaves, raw	04028	2918	0.82
166	B	Kenya	Spider plant, leaves, raw	04029	2918	0.28
167	B	Kenya	Spinach, Swiss chard, leaves, raw	04031	2918	0.5
168	B	Kenya	Squash, butternut, peeled, flesh, raw	04032	2918	0.85
169	B	Kenya	Stinging nettle, leaves, raw	04033	2918	0.75
170	B	Kenya	Sweet Potato (Leaves)	04034	2918	1
171	B	Kenya	Tomato, green, raw	04035	2918	0.98
172	B	Kenya	Tomato, red, ripe, raw	04036	2918	0.98
173	B	Kenya	Apple, green skin, unpeeled, raw	05001	2919	0.9
174	B	Kenya	Apple, red, unpeeled, raw	05002	2919	0.9
175	B	Kenya	Avocado, ripe, raw	05003	2919	0.71
176	B	Kenya	Banana, cavendish, raw	05004	2919	0.62
177	B	Kenya	Baobab fruit, powderly part, dry, raw	05005	2919	0.23
178	B	Kenya	Custard apple, peeled, raw	05006	2919	0.72
179	B	Kenya	Date, dried	05007	2919	0.84
180	B	Kenya	Doumpalm fruit, raw	05009	2919	0.28
181	B	Kenya	Grapes, green, raw	05010	2919	0.95
182	B	Kenya	Lemon, juice, home squeezed	05013	2919	1
183	B	Kenya	Lemon, pulp, raw	05015	2919	0.66
184	B	Kenya	Lime, pulp, raw	05017	2919	0.7
185	B	Kenya	Loquat, peeled, raw	05018	2919	0.75
186	B	Kenya	Mango, ripe, raw	05019	2919	0.72
187	B	Kenya	Mango, unripe, raw	05020	2919	0.72
188	B	Kenya	Mulberry, raw	05021	2919	0.99
189	B	Kenya	Orange, Juice	05022	2919	1
190	B	Kenya	Orange, pulp, raw	05023	2919	0.75
191	B	Kenya	Papaya, yellow skin, peeled, raw	05024	2919	0.76
192	B	Kenya	Passion fruit, dark purple skin, raw	05025	2919	0.52
193	B	Kenya	Passion Fruit, juice	05026	2919	1
194	B	Kenya	Peach, yellow-fleshed, unpeeled, raw	05027	2919	0.88
195	B	Kenya	Pear, unpeeled, raw	05028	2919	0.85
196	B	Kenya	Pineapple, canned in syrup, whole contents	05029	2919	1
197	B	Kenya	Pineapple, raw	05030	2919	0.68
198	B	Kenya	Plum, purple skin, raw	05031	2919	0.93
199	B	Kenya	Pomegranate, raw	05032	2919	0.57
200	B	Kenya	Raspberry, raw	05033	2919	1
201	B	Kenya	Strawberry, raw	05034	2919	0.96
202	B	Kenya	Tangerine, juice, non-commercial	05035	2919	1
203	B	Kenya	Tangerine, pulp, raw	05036	2919	0.75
204	B	Kenya	Tree tomato, dark red skin, peeled, raw	05037	2919	0.4
205	B	Kenya	Watermelon, fruit, green with white stripes, raw	05038	2919	0.64
206	B	Kenya	Zambarau, peeled, raw	05039	2919	0.62
207	B	Kenya	Date, raw	05008	2919	0.86
208	B	Kenya	Guava, pink-fleshed, raw Jackfruit, fruit, yellow-fleshed, peeled,raw	05011	2919	1
209	B	Kenya	Lemon peel, raw	05014	2919	1
210	B	Kenya	Lime, juice	05016	2919	1
211	B	Kenya	Cheese, cottage (cow milk), plain, whole	06005	2948	1
212	B	Kenya	Cheese, cottage, Milk, Cow, Sour	06006	2948	1
213	B	Kenya	Cream, pure, 35% fat	06007	2946	1
214	B	Kenya	Ghee (cow milk)	06008	2946	1
215	B	Kenya	Ice cream, caramel flavour, regular fat	06009	2948	1
216	B	Kenya	Ice cream, chocolate flavour, regular fat	06010	2948	1
217	B	Kenya	Ice cream, strawberry flavour, regular fat	06011	2948	1
218	B	Kenya	Ice cream, vanilla flavour, regular fat	06012	2948	1
219	B	Kenya	Ice cream, vanilla flavour, with nuts, regular fat	06013	2948	1
220	B	Kenya	Milk, cow, condensed, skimmed, sweetened, raw	06015	2948	1
221	B	Kenya	Milk, cow, condensed, whole, sweetened, raw	06016	2948	1
222	B	Kenya	Milk, cow, powder, skimmed	06017	2948	1
223	B	Kenya	Milk, cow, powder, whole	06018	2948	1
224	B	Kenya	Milk, cow, skimmed, raw	06019	2948	1
225	B	Kenya	Milk, cow, whole, fermented (Lala - Industrial)	06020	2948	1
226	B	Kenya	Milk, goat, fluid, whole, raw	06023	2948	1
227	B	Kenya	Milk, camel, whole, fresh, boiled	06027	2948	1
228	B	Kenya	Milk, cow, skimmed, boiled	06028	2948	1
229	B	Kenya	Milk, cow, whole, fresh, boiled	06029	2948	1
230	B	Kenya	Milk, goat, fluid, whole, boiled	06030	2948	1
231	B	Kenya	Milk, sheep, fluid, whole, boiled	06031	2948	1
232	B	Kenya	Milk, camel, whole, fresh, raw	06014	2948	1
233	B	Kenya	Milk, human/breast, mature, fluid	06024	2948	1
234	B	Kenya	Milk, sheep, fluid, whole, raw	06025	2948	1
235	B	Kenya	Yoghurt, cow milk, whole, plain	06026	2948	1
236	B	Ghana	Biscuit, sweet, plain, unfortified	01_188	2905	1
237	B	Ghana	Bread, wheat, white for toasting, unfortified	01_047	2905	1
238	B	Ghana	Bread, wheat, white, unfortified	01_046	2905	1
239	B	Ghana	Bread, wheat, wholemeal, unfortified	01_048	2905	1
240	B	Ghana	Bread/rolls, white, unfortified	01_045	2905	1
241	B	Ghana	Cake, plain, unfortified	01_187	2905	1
242	B	Ghana	Cornflakes (breakfast cereal), unfortified	01_182	2905	1
243	B	Ghana	Croissant, plain, unfortified	01_189	2905	1
244	B	Ghana	Fonio, black, whole grains, raw	01_002	2905	1
245	B	Ghana	Fonio, black, whole grains, boiled* (as part of a recipe)	01_124	2905	1
246	B	Ghana	Fonio, black, whole grains, boiled* (without salt), drained	01_049	2905	1
247	B	Ghana	Fonio, decorticated grains (bran removed), dry, raw	01_050	2905	1
248	B	Ghana	Fonio, decorticated grains (bran removed), boiled* (as part of a recipe)	01_126	2905	1
249	B	Ghana	Fonio, decorticated grains (bran removed), boiled* (without salt), drained	01_051	2905	1
250	B	Ghana	Fonio, decorticated grains (bran removed), washed (mid wet), raw	01_078	2905	1
251	B	Ghana	Fonio, decorticated grains (bran removed), washed (mid wet), boiled* (as part of a recipe)	01_128	2905	1
252	B	Ghana	Fonio, decorticated grains (bran removed), washed (mid wet), boiled* (without salt), drained	01_127	2905	1
253	B	Ghana	Fonio, white, whole grains, raw	01_001	2905	1
254	B	Ghana	Fonio, white, whole grains, boiled* (as part of a recipe)	01_125	2905	1
255	B	Ghana	Fonio, white, whole grains, boiled* (without salt), drained	01_003	2905	1
256	B	Ghana	Instant noodles (Indomie), made from wheat flour, previously fried and dried, without flavouring, unprepared	01_077	2905	1
257	B	Ghana	Instant noodles (Indomie), made from wheat flour, previously fried and dried, without flavouring, boiled and drained*	01_103	2905	1
258	B	Ghana	Macaroni, dry, unfortified	01_052	2905	1
259	B	Ghana	Macaroni, boiled* (without salt), drained	01_053	2905	1
260	B	Ghana	Maize dough, fermented (kenkey), from whole white maize with salt added, cooked	01_099	2905	1
261	B	Ghana	Maize dough, fermented (tô), from decorticated white maize only, cooked	01_098	2905	1
262	B	Ghana	Maize porridge, fermented (ogi), from decorticated white maize only, cooked	01_100	2905	1
263	B	Ghana	Maize, white, grit, degermed, raw	01_060	2905	1
264	B	Ghana	Maize, white, meal, sifted, unfortified	01_080	2905	1
265	B	Ghana	Maize, white, meal, whole grains	01_057	2905	1
266	B	Ghana	Maize, white, refined flour (special), unfortified	01_058	2905	1
267	B	Ghana	Maize, white, refined flour (super), unfortified	01_081	2905	1
268	B	Ghana	Maize, white, whole kernel, dry, raw	01_004	2905	1
269	B	Ghana	Maize, white, whole kernel, boiled* (as part of a recipe)	01_104	2905	1
270	B	Ghana	Maize, white, whole kernel, boiled* (without salt), drained	01_005	2905	1
271	B	Ghana	Maize, white, whole kernel, dry, decorticated, raw	01_094	2905	1
272	B	Ghana	Maize, white, whole kernel, decorticated, boiled* (as part of a recipe)	01_119	2905	1
273	B	Ghana	Maize, white, whole kernel, decorticated, boiled* (without salt), drained	01_118	2905	1
274	B	Ghana	Maize, yellow, grit, degermed, raw	01_055	2905	1
275	B	Ghana	Maize, yellow, meal, whole grains, unfortified	01_054	2905	1
276	B	Ghana	Maize, yellow, whole kernel, dry, raw	01_006	2905	1
277	B	Ghana	Maize, yellow, whole kernel, boiled* (as part of a recipe)	01_120	2905	1
278	B	Ghana	Maize, yellow, whole kernel, boiled* (without salt), drained	01_007	2905	1
279	B	Ghana	Millet dough (tchobal/fura), from decorticated millet only, cooked	01_097	2905	1
280	B	Ghana	Millet dough (tô), from whole millet only, cooked	01_153	2905	1
281	B	Ghana	Millet porridge, fermented (hausa koko/ben saalga), from whole millet grains only, cooked	01_102	2905	1
282	B	Ghana	Oats, rolled, raw	01_101	2905	1
283	B	Ghana	Oats, porridge* (without salt)	01_133	2905	1
284	B	Ghana	Pearl millet, decorticated, raw	01_095	2905	1
285	B	Ghana	Pearl millet, decorticated, boiled* (as part of a recipe)	01_131	2905	1
286	B	Ghana	Pearl millet, decorticated, boiled* (without salt), drained	01_130	2905	1
287	B	Ghana	Pearl millet, flour (bran removed)	01_063	2905	1
288	B	Ghana	Pearl millet, whole grains (with bran), raw	01_017	2905	1
289	B	Ghana	Pearl millet, whole grains, boiled* (as part of a recipe)	01_129	2905	1
290	B	Ghana	Pearl millet, whole grains, boiled* (without salt), drained	01_033	2905	1
291	B	Ghana	Porridge, soft, from degermed white maize grit* (without salt)	01_061	2905	1
292	B	Ghana	Porridge, soft, from degermed yellow maize grit* (without salt)	01_056	2905	1
293	B	Ghana	Porridge, soft, from refined (special) white maize flour, unfortified* (without salt)	01_112	2905	1
294	B	Ghana	Porridge, soft, from refined (super) white maize flour, unfortified* (without salt)	01_115	2905	1
295	B	Ghana	Porridge, soft, from sifted white maize meal, unfortified* (without salt)	01_108	2905	1
296	B	Ghana	Porridge, soft, from wholegrain white maize meal* (without salt)	01_106	2905	1
297	B	Ghana	Porridge, soft, from wholegrain yellow maize meal* (without salt)	01_122	2905	1
298	B	Ghana	Porridge, stiff, from degermed white maize grit* (without salt)	01_076	2905	1
299	B	Ghana	Porridge, stiff, from degermed yellow maize grit* (without salt)	01_075	2905	1
300	B	Ghana	Porridge, stiff, from refined (special) white maize flour, unfortified* (without salt)	01_111	2905	1
301	B	Ghana	Porridge, stiff, from refined (super) white maize flour, unfortified* (without salt)	01_114	2905	1
302	B	Ghana	Porridge, stiff, from sifted white maize meal, unfortified* (without salt)	01_107	2905	1
303	B	Ghana	Porridge, stiff, from wholegrain white maize meal* (without salt)	01_105	2905	1
304	B	Ghana	Porridge, stiff, from wholegrain yellow maize meal* (without salt)	01_121	2905	1
305	B	Ghana	Porridge, tô, from degermed white maize grit* (without salt)	01_150	2905	1
306	B	Ghana	Porridge, tô, from degermed yellow maize grit* (without salt)	01_155	2905	1
307	B	Ghana	Porridge, tô, from refined (special) white maize flour, unfortified* (without salt)	01_146	2905	1
308	B	Ghana	Porridge, tô, from refined (super) white maize flour, unfortified* (without salt)	01_148	2905	1
309	B	Ghana	Porridge, tô, from sifted white maize meal, unfortified* (without salt)	01_145	2905	1
310	B	Ghana	Porridge, tô, from wholegrain white maize meal* (without salt)	01_143	2905	1
311	B	Ghana	Porridge, tô, from wholegrain yellow maize meal* (without salt)	01_151	2905	1
312	B	Ghana	Rice flour, white	01_079	2905	1
313	B	Ghana	Rice, brown, raw	01_034	2905	1
314	B	Ghana	Rice, brown, boiled* (as part of a recipe)	01_152	2905	1
315	B	Ghana	Rice, brown, boiled* (without salt), drained	01_035	2905	1
316	B	Ghana	Rice, red native, hulled, raw	01_065	2905	1
317	B	Ghana	Rice, red native, hulled, boiled* (as part of a recipe)	01_136	2905	1
318	B	Ghana	Rice, red native, hulled, boiled* (without salt), drained	01_066	2905	1
319	B	Ghana	Rice, red native, milled, raw	01_067	2905	1
320	B	Ghana	Rice, red native, milled, boiled* (as part of a recipe)	01_137	2905	1
321	B	Ghana	Rice, red native, milled, boiled* (without salt), drained	01_068	2905	1
322	B	Ghana	Rice, white, polished, raw	01_036	2905	1
323	B	Ghana	Rice, white, polished, boiled* (as part of a recipe)	01_134	2905	1
324	B	Ghana	Rice, white, polished, boiled* (without salt), drained	01_069	2905	1
325	B	Ghana	Rice, white, raw	01_037	2905	1
326	B	Ghana	Rice, white, boiled* (as part of a recipe)	01_135	2905	1
327	B	Ghana	Rice, white, boiled* (without salt), drained	01_038	2905	1
328	B	Ghana	Sorghum, flour, degermed	01_072	2905	1
329	B	Ghana	Sorghum, whole grains, raw	01_039	2905	1
330	B	Ghana	Sorghum, whole grains, boiled* (as part of a recipe)	01_138	2905	1
331	B	Ghana	Sorghum, whole grains, boiled* (without salt), drained	01_042	2905	1
332	B	Ghana	Sorghum, whole grains, red, raw	01_041	2905	1
333	B	Ghana	Sorghum, whole grains, red, boiled* (as part of a recipe)	01_139	2905	1
334	B	Ghana	Sorghum, whole grains, red, boiled* (without salt), drained	01_070	2905	1
335	B	Ghana	Sorghum, whole grains, white, raw	01_040	2905	1
336	B	Ghana	Sorghum, whole grains, white, boiled* (as part of a recipe)	01_140	2905	1
337	B	Ghana	Sorghum, whole grains, white, boiled* (without salt), drained	01_071	2905	1
338	B	Ghana	Teff, whole grains, raw	01_184	2905	1
339	B	Ghana	Teff, whole grains, boiled* (as part of a recipe)	01_186	2905	1
340	B	Ghana	Teff, whole grains, boiled* (without salt), drained	01_185	2905	1
341	B	Ghana	Weet-Bix (breakfast cereal), unfortified	01_183	2905	1
342	B	Ghana	Wheat flour, white, unfortified	01_043	2905	1
343	B	Ghana	Wheat flour, white, fortified with iron, zinc, folic acid and vitamins A, B1, B2, B3, B12 (Ghana, Sierra Leone)	01_087	2905	1
344	B	Ghana	Wheat flour, wholemeal, unfortified	01_082	2905	1
345	B	Ghana	Wheat, bran, raw	01_073	2905	1
346	B	Ghana	Wheat, whole grains, raw	01_074	2905	1
347	B	Ghana	Wheat, whole grains, boiled* (as part of a recipe)	01_142	2905	1
348	B	Ghana	Wheat, whole grains, boiled* (without salt), drained	01_141	2905	1
349	B	Ghana	Cassava, sweet, tuber, white flesh, dried	02_021	2907	1
350	B	Ghana	Cassava, fermented paste from white cassava flour (wet fufu)	02_041	2907	1
351	B	Ghana	Cassava, flour, from fermented white cassava (alibo/elubo/lafun)	02_038	2907	1
352	B	Ghana	Cassava, flour, from fermented white cassava (dry fufu)	02_040	2907	1
353	B	Ghana	Cassava, flour, from white cassava	02_004	2907	1
354	B	Ghana	Cassava, grated, from fermented white cassava, toasted without oil (white gari)	02_039	2907	1
355	B	Ghana	Cassava, tuber, white flesh, raw	02_001	2907	0.84
356	B	Ghana	Cassava, tuber, white flesh, boiled* (as part of a recipe)	02_051	2907	0.86
357	B	Ghana	Cassava, tuber, white flesh, boiled* (without salt), drained	02_003	2907	0.86
358	B	Ghana	Cassava, tuber, white flesh, dried	02_002	2907	1
359	B	Ghana	Cassava, tuber, yellow flesh, raw	02_037	2907	0.84
360	B	Ghana	Cassava, tuber, yellow flesh, boiled* (as part of a recipe)	02_053	2907	0.86
361	B	Ghana	Cassava, tuber, yellow flesh, boiled* (without salt), drained	02_052	2907	0.86
362	B	Ghana	Cocoyam, tuber, white, raw	02_005	2907	0.81
363	B	Ghana	Cocoyam, tuber, white, boiled* (as part of a recipe)	02_054	2907	0.8
364	B	Ghana	Cocoyam, tuber, white, boiled* (without salt), drained	02_006	2907	0.8
365	B	Ghana	Cocoyam, tuber, yellow, raw	02_043	2907	0.81
366	B	Ghana	Cocoyam, tuber, yellow, boiled* (as part of a recipe)	02_056	2907	0.8
367	B	Ghana	Cocoyam, tuber, yellow, boiled* (without salt), drained	02_055	2907	0.8
368	B	Ghana	Plantain, ripe, ivory flesh, raw	02_042	2919	0.61
369	B	Ghana	Plantain, ripe, ivory flesh, boiled* (as part of a recipe)	02_058	2919	0.62
370	B	Ghana	Plantain, ripe, ivory flesh, boiled* (without salt), drained	02_057	2919	0.6
371	B	Ghana	Plantain, ripe, orange flesh, raw	02_044	2919	0.61
372	B	Ghana	Plantain, ripe, orange flesh, boiled* (as part of a recipe)	02_060	2919	0.62
373	B	Ghana	Plantain, ripe, orange flesh, boiled* (without salt), drained	02_059	2919	0.62
374	B	Ghana	Plantain, unripe, ivory flesh, raw	02_046	2919	0.52
375	B	Ghana	Plantain, unripe, ivory flesh, boiled* (as part of a recipe)	02_065	2919	0.53
376	B	Ghana	Plantain, unripe, ivory flesh, boiled* (without salt), drained	02_064	2919	0.53
377	B	Ghana	Plantain, unripe, orange flesh, raw	02_047	2919	0.52
378	B	Ghana	Plantain, unripe, orange flesh, boiled* (as part of a recipe)	02_067	2919	0.53
379	B	Ghana	Plantain, unripe, orange flesh, boiled* (without salt), drained	02_066	2919	0.53
380	B	Ghana	Plantain, unripe, pale flesh, raw	02_045	2919	0.52
381	B	Ghana	Plantain, unripe, pale flesh, boiled* (as part of a recipe)	02_063	2919	0.53
382	B	Ghana	Plantain, unripe, pale flesh, boiled* (without salt), drained	02_062	2919	0.53
383	B	Ghana	Plantain, unripe, pale flesh, flour	02_048	2919	1
384	B	Ghana	Potato, raw	02_009	2907	0.9
385	B	Ghana	Potato, boiled* (as part of a recipe)	02_068	2907	0.9
386	B	Ghana	Potato, boiled* (without salt), drained	02_010	2907	0.9
387	B	Ghana	Sweet potato, deep yellow flesh, raw	02_011	2907	0.79
388	B	Ghana	Sweet potato, deep yellow flesh, boiled* (as part of a recipe)	02_070	2907	0.79
389	B	Ghana	Sweet potato, deep yellow flesh, boiled* (without salt), drained	02_012	2907	0.79
390	B	Ghana	Sweet potato, orange flesh, raw	02_049	2907	0.84
391	B	Ghana	Sweet potato, orange flesh, boiled* (as part of a recipe)	02_073	2907	0.84
392	B	Ghana	Sweet potato, orange flesh, boiled* (without salt), drained	02_072	2907	0.84
393	B	Ghana	Sweet potato, pale flesh (white/cream/pale yellow), raw	02_022	2907	0.83
394	B	Ghana	Sweet potato, pale flesh (white/cream/pale yellow), boiled* (as part of a recipe)	02_069	2907	0.83
395	B	Ghana	Sweet potato, pale flesh (white/cream/pale yellow), boiled* (without salt), drained	02_023	2907	0.83
396	B	Ghana	Sweet potato, yellow flesh, raw	02_013	2907	0.84
397	B	Ghana	Sweet potato, yellow flesh, boiled* (as part of a recipe)	02_071	2907	0.84
398	B	Ghana	Sweet potato, yellow flesh, boiled* (without salt), drained	02_014	2907	0.84
399	B	Ghana	Taro, tuber, white, raw	02_015	2907	0.86
400	B	Ghana	Taro, tuber, white, boiled* (as part of a recipe)	02_074	2907	0.86
401	B	Ghana	Taro, tuber, white, boiled* (without salt), drained	02_016	2907	0.86
402	B	Ghana	Tiger nut, tuber, dried	02_026	2907	1
403	B	Ghana	Tiger nut, tuber, raw	02_024	2907	0.9
404	B	Ghana	Tiger nut, tuber, boiled* (as part of a recipe)	02_075	2907	0.9
405	B	Ghana	Tiger nut, tuber, boiled* (without salt), drained	02_025	2907	0.9
406	B	Ghana	Water yam, tuber, raw	02_017	2907	0.84
407	B	Ghana	Water yam, tuber, boiled* (as part of a recipe)	02_076	2907	0.83
408	B	Ghana	Water yam, tuber, boiled* (without salt), drained	02_018	2907	0.83
409	B	Ghana	Yam, tuber, flour, from white yam tuber	02_036	2907	1
410	B	Ghana	Yam, tuber, pale, raw	02_019	2907	0.83
411	B	Ghana	Yam, tuber, pale, boiled* (as part of a recipe)	02_077	2907	0.82
412	B	Ghana	Yam, tuber, pale, boiled* (without salt), drained	02_020	2907	0.82
413	B	Ghana	Yam, tuber, three-leaved, pale, raw	02_050	2907	0.82
414	B	Ghana	Yam, tuber, three-leaved, pale, boiled* (as part of a recipe)	02_080	2907	0.81
415	B	Ghana	Yam, tuber, three-leaved, pale, boiled* (without salt, drained)	02_079	2907	0.81
416	B	Ghana	Amaranth, leaves, fresh, raw	04_023	2918	0.76
417	B	Ghana	Amaranth, leaves, fresh, boiled* (as part of a recipe)	04_086	2918	0.75
418	B	Ghana	Amaranth, leaves, fresh, boiled* (without salt), drained	04_024	2918	0.76
419	B	Ghana	Baobab, leaves, dried	04_002	2918	1
420	B	Ghana	Baobab, leaves, fresh, raw	04_001	2918	0.54
421	B	Ghana	Baobab, leaves, fresh, boiled* (as part of a recipe)	04_087	2918	0.52
422	B	Ghana	Baobab, leaves, fresh, boiled* (without salt), drained	04_025	2918	0.53
423	B	Ghana	Bay, leaves, dried	04_081	2918	1
424	B	Ghana	Bean, green, raw	04_003	2918	0.92
425	B	Ghana	Bean, green, boiled* (as part of a recipe)	04_088	2918	0.91
426	B	Ghana	Bean, green, boiled* (without salt), drained	04_026	2918	0.91
427	B	Ghana	Cabbage, white, raw	04_005	2918	0.92
428	B	Ghana	Cabbage, white, boiled* (as part of a recipe)	04_090	2918	0.82
429	B	Ghana	Cabbage, white, boiled* (without salt), drained	04_089	2918	0.83
430	B	Ghana	Carrot, raw	04_006	2918	0.92
431	B	Ghana	Carrot, boiled* (as part of a recipe)	04_091	2918	0.81
432	B	Ghana	Carrot, boiled* (without salt), drained	04_007	2918	0.81
433	B	Ghana	Cassava, leaves, fresh, raw	04_008	2918	0.7
434	B	Ghana	Cassava, leaves, fresh, boiled* (as part of a recipe)	04_092	2918	0.69
435	B	Ghana	Cassava, leaves, fresh, boiled* (without salt), drained	04_028	2918	0.7
436	B	Ghana	Cocoyam, leaves, fresh, raw	04_009	2918	0.6
437	B	Ghana	Cocoyam, leaves, fresh, boiled* (as part of a recipe)	04_097	2918	0.59
438	B	Ghana	Cocoyam, leaves, fresh, boiled* (without salt), drained	04_029	2918	0.6
439	B	Ghana	Cowpea, leaves, dried	04_031	2918	1
440	B	Ghana	Cowpea, leaves, fresh, raw	04_010	2918	0.83
441	B	Ghana	Cowpea, leaves, fresh, boiled* (as part of a recipe)	04_098	2918	0.82
442	B	Ghana	Cowpea, leaves, fresh, boiled* (without salt), drained	04_030	2918	0.83
443	B	Ghana	Cucumber, unpeeled, raw	04_032	2918	0.97
444	B	Ghana	Eggplant, fruit, raw	04_012	2918	0.81
445	B	Ghana	Eggplant, fruit, boiled* (as part of a recipe)	04_102	2918	0.77
446	B	Ghana	Eggplant, fruit, boiled* (without salt), drained	04_034	2918	0.8
447	B	Ghana	Eggplant, leaves, fresh, raw	04_013	2918	0.67
448	B	Ghana	Eggplant, leaves, fresh, boiled* (as part of a recipe)	04_105	2918	0.66
449	B	Ghana	Eggplant, leaves, fresh, boiled* (without salt), drained	04_035	2918	0.67
450	B	Ghana	False sesame, leaves, dried	04_014	2918	1
451	B	Ghana	False sesame, leaves, fresh, raw	04_036	2918	0.8
452	B	Ghana	False sesame, leaves, fresh, boiled* (as part of a recipe)	04_106	2918	0.79
453	B	Ghana	False sesame, leaves, fresh, boiled* (without salt), drained	04_037	2918	0.8
454	B	Ghana	Garlic, flesh, raw	04_015	2918	0.85
455	B	Ghana	Ginger, root, raw	04_082	2923	0.79
456	B	Ghana	Hibiscus cannabinus, leaves, fresh, raw	04_073	2918	0.76
457	B	Ghana	Hibiscus cannabinus, leaves, fresh, boiled* (as part of a recipe)	04_100	2918	0.75
458	B	Ghana	Hibiscus cannabinus, leaves, fresh, boiled* (without salt), drained	04_099	2918	0.76
459	B	Ghana	Hibiscus, leaves, fresh, raw	04_016	2918	0.76
460	B	Ghana	Hibiscus, leaves, fresh, boiled* (as part of a recipe)	04_117	2918	0.75
461	B	Ghana	Hibiscus, leaves, fresh, boiled* (without salt), drained	04_056	2918	0.76
462	B	Ghana	Jute mallow (bush-okra), leaves, dried	04_075	2918	1
463	B	Ghana	Jute mallow (bush-okra), leaves, fresh, raw	04_038	2918	0.48
464	B	Ghana	Jute mallow (bush-okra), leaves, fresh, boiled* (as part of a recipe)	04_107	2918	0.46
465	B	Ghana	Jute mallow (bush-okra), leaves, fresh, boiled* (without salt), drained	04_039	2918	0.47
466	B	Ghana	Lettuce, raw	04_040	2918	0.7
467	B	Ghana	Maize, seeds, fresh, raw	04_076	2905	0.68
468	B	Ghana	Maize, seeds, fresh, boiled* (as part of a recipe)	04_109	2905	0.67
469	B	Ghana	Maize, seeds, fresh, boiled* (without salt), drained	04_108	2905	0.67
470	B	Ghana	Mint, leaves, raw	04_085	2918	0.7
471	B	Ghana	Moringa (drumstick), leaves, fresh, raw	04_011	2918	0.62
472	B	Ghana	Moringa (drumstick), leaves, fresh, boiled* (as part of a recipe)	04_101	2918	0.61
473	B	Ghana	Moringa (drumstick), leaves, fresh, boiled* (without salt), drained	04_033	2918	0.62
474	B	Ghana	Native eggplant, fruit, raw	04_074	2918	0.59
475	B	Ghana	Native eggplant, fruit, boiled* (as part of a recipe)	04_104	2918	0.54
476	B	Ghana	Native eggplant, fruit, boiled* (without salt), drained	04_103	2918	0.57
477	B	Ghana	Okra, leaves, fresh, raw	04_004	2918	0.7
478	B	Ghana	Okra, leaves, fresh, boiled* (as part of a recipe)	04_110	2918	0.69
479	B	Ghana	Okra, leaves, fresh, boiled* (without salt), drained	04_041	2918	0.7
480	B	Ghana	Okra, fruit, dried	04_077	2918	1
481	B	Ghana	Okra, fruit, fresh, raw	04_017	2918	0.86
482	B	Ghana	Okra, fruit, fresh, boiled* (as part of a recipe)	04_111	2918	0.86
483	B	Ghana	Okra, fruit, fresh, boiled* (without salt), drained	04_042	2918	0.87
484	B	Ghana	Onion, dried	04_044	2918	1
485	B	Ghana	Onion, fresh, raw	04_018	2918	0.89
486	B	Ghana	Onion, fresh, boiled* (as part of a recipe)	04_112	2918	0.87
487	B	Ghana	Onion, fresh, boiled* (without salt), drained	04_043	2918	0.87
488	B	Ghana	Parsley, fresh, raw	04_045	2918	0.95
489	B	Ghana	Pepper, sweet, green, fresh, raw	04_049	2918	0.82
490	B	Ghana	Pepper, sweet, green, fresh, boiled* (as part of a recipe)	04_114	2918	0.8
491	B	Ghana	Pepper, sweet, green, fresh, boiled* (without salt), drained	04_050	2918	0.8
492	B	Ghana	Pepper, sweet, red, fresh, raw	04_047	2918	0.82
493	B	Ghana	Pepper, sweet, red, fresh, boiled* (as part of a recipe)	04_113	2918	0.8
494	B	Ghana	Pepper, sweet, red, fresh, boiled* (without salt), drained	04_048	2918	0.8
495	B	Ghana	Pepper, chilli, fresh, raw	04_046	2923	0.73
496	B	Ghana	Pumpkin, leaves, dried	04_055	2918	1
497	B	Ghana	Pumpkin, leaves, fresh, raw	04_053	2918	0.41
498	B	Ghana	Pumpkin, leaves, fresh, boiled* (as part of a recipe)	04_116	2918	0.4
499	B	Ghana	Pumpkin, leaves, fresh, boiled* (without salt), drained	04_054	2918	0.41
500	B	Ghana	Pumpkin, squash, light orange flesh, raw	04_051	2918	0.68
501	B	Ghana	Pumpkin, squash, light orange flesh, boiled* (as part of a recipe)	04_115	2918	0.71
502	B	Ghana	Pumpkin, squash, light orange flesh, boiled* (without salt), drained	04_052	2918	0.66
503	B	Ghana	Sicklepod, leaves, dried	04_071	2918	1
504	B	Ghana	Sicklepod, leaves, fresh, raw	04_084	2918	1
505	B	Ghana	Sicklepod, leaves, fresh, boiled* (as part of a recipe)	04_094	2918	1
506	B	Ghana	Sicklepod, leaves, fresh, boiled* (without salt), drained	04_093	2918	1
507	B	Ghana	Spider plant, leaves, fresh, raw	04_072	2918	0.28
508	B	Ghana	Spider plant, leaves, fresh, boiled* (as part of a recipe)	04_096	2918	0.27
509	B	Ghana	Spider plant, leaves, fresh, boiled* (without salt), drained	04_095	2918	0.28
510	B	Ghana	Spinach, leaves, fresh, raw	04_057	2918	0.85
511	B	Ghana	Spinach, leaves, fresh, boiled* (as part of a recipe)	04_118	2918	0.83
512	B	Ghana	Spinach, leaves, fresh, boiled* (without salt), drained	04_058	2918	0.84
513	B	Ghana	Sweet potato, leaves, fresh, raw	04_059	2918	0.8
514	B	Ghana	Sweet potato, leaves, fresh, boiled* (as part of a recipe)	04_121	2918	0.79
515	B	Ghana	Sweet potato, leaves, fresh, boiled* (without salt), drained	04_060	2918	0.79
516	B	Ghana	Tamarind, leaves, dried	04_062	2918	1
517	B	Ghana	Tamarind, leaves, fresh, raw	04_019	2918	0.8
518	B	Ghana	Tamarind, leaves, fresh, boiled* (as part of a recipe)	04_122	2918	0.79
519	B	Ghana	Tamarind, leaves, fresh, boiled* (without salt), drained	04_061	2918	0.8
520	B	Ghana	Taro, leaves, fresh, raw	04_020	2918	0.6
521	B	Ghana	Taro, leaves, fresh, boiled* (as part of a recipe)	04_123	2918	0.59
522	B	Ghana	Taro, leaves, fresh, boiled* (without salt), drained	04_063	2918	0.6
523	B	Ghana	Thyme, dried	04_083	2918	1
524	B	Ghana	Tomato, canned, packed in juice	04_065	2918	1
525	B	Ghana	Tomato, paste, concentrated, without salt	04_066	2918	1
526	B	Ghana	Tomato, powder	04_067	2918	1
527	B	Ghana	Tomato, red, ripe, raw	04_021	2918	0.91
528	B	Ghana	Tomato, red, ripe, boiled* (as part of a recipe)	04_124	2918	0.89
529	B	Ghana	Tomato, red, ripe, boiled* (without salt), drained	04_064	2918	0.89
530	B	Ghana	Turnip, raw	04_068	2918	0.74
531	B	Ghana	Turnip, boiled* (as part of a recipe)	04_125	2918	0.72
532	B	Ghana	Turnip, boiled* (without salt), drained	04_069	2918	0.72
533	B	Ghana	Vernonia, leaves, bitter, fresh, raw	04_022	2918	0.8
534	B	Ghana	Vernonia, leaves, bitter, fresh, boiled* (as part of a recipe)	04_126	2918	0.79
535	B	Ghana	Vernonia, leaves, bitter, fresh, boiled* (without salt), drained	04_070	2918	0.8
536	B	Ghana	Vernonia, leaves, sweet, fresh, raw	04_079	2918	0.8
537	B	Ghana	Vernonia, leaves, sweet, fresh, boiled* (as part of a recipe)	04_128	2918	0.79
538	B	Ghana	Vernonia, leaves, sweet, fresh, boiled* (without salt), drained	04_127	2918	0.8
539	B	Ghana	Waterleaf, leaves, fresh, raw	04_078	2918	0.8
540	B	Ghana	Waterleaf, leaves, fresh, boiled* (as part of a recipe)	04_120	2918	1
541	B	Ghana	Waterleaf, leaves, fresh, boiled* (without salt), drained	04_119	2918	1
542	B	Ghana	Wild spinach, leaves, fresh, raw	04_080	2918	0.8
543	B	Ghana	African locust bean, flour from fruit	05_024	2919	1
544	B	Ghana	Apple, green, with skin, raw	05_046	2919	0.9
545	B	Ghana	Apple, red, with skin, raw	05_047	2919	0.9
546	B	Ghana	Apple, with skin, raw	05_026	2919	0.9
547	B	Ghana	Apple, without skin, raw	05_027	2919	0.77
548	B	Ghana	Avocado, fruit, raw	05_002	2919	0.71
549	B	Ghana	Banana, sweet, flesh, unripe (green), raw	05_048	2919	0.5
550	B	Ghana	Banana, white flesh, ripe, raw	05_003	2919	0.62
551	B	Ghana	Banana, yellow flesh, ripe, raw	05_028	2919	0.62
552	B	Ghana	Baobab, fruit/monkey bread, raw	05_004	2919	0.23
553	B	Ghana	Breadfruit, fruit, raw	05_005	2919	0.78
554	B	Ghana	Carambola (star fruit), raw	05_050	2919	0.97
555	B	Ghana	Cashew apple, fruit, raw	05_006	2919	1
556	B	Ghana	Clementine, raw	05_029	2919	0.77
557	B	Ghana	Date, dried, raw	05_031	2919	0.84
558	B	Ghana	Date, soft, raw	05_030	2919	0.86
559	B	Ghana	Dattock, fruit, dried	05_008	2919	1
560	B	Ghana	Dattock, fruit, raw	05_007	2919	0.47
561	B	Ghana	Fig, dried	05_033	2919	0.96
562	B	Ghana	Fig, raw	05_032	2919	0.99
563	B	Ghana	Fruit cocktail, canned in syrup, undrained	05_034	2919	1
564	B	Ghana	Grapefruit, white, raw	05_035	2919	0.56
565	B	Ghana	Grapes, raw	05_051	2919	0.95
566	B	Ghana	Guava, fruit, raw	05_010	2919	0.98
567	B	Ghana	Gumvine, fruit, raw	05_011	2919	0.32
568	B	Ghana	Jujube, raw	05_012	2919	0.93
569	B	Ghana	Landolphia, fruit, raw	05_013	2919	0.36
570	B	Ghana	Lemon, raw	05_014	2919	0.66
571	B	Ghana	Mango, deep orange flesh, raw	05_036	2919	0.71
572	B	Ghana	Mango, orange flesh, ripe, raw	05_015	2919	0.71
573	B	Ghana	Mango, pale flesh, raw	05_037	2919	0.71
574	B	Ghana	Melon, cantaloupe, orange flesh, raw	05_039	2919	0.51
575	B	Ghana	Melon, honeydew, pale green flesh, raw	05_038	2919	0.46
576	B	Ghana	Mombin/hog-plum, fruit, raw	05_052	2919	0.24
577	B	Ghana	Oil palm, fruit, raw	05_040	2919	0.54
578	B	Ghana	Orange, raw	05_016	2919	0.73
579	B	Ghana	Papaya, fruit, ripe, raw	05_017	2919	0.62
580	B	Ghana	Pineapple, fruit, raw	05_018	2919	0.68
581	B	Ghana	Pomegranate, fruit, raw	05_041	2919	0.56
582	B	Ghana	Shea, fruit, raw	05_044	2919	1
583	B	Ghana	Soapberry, fruit, raw	05_019	2919	0.57
584	B	Ghana	Soursop, fruit, raw	05_054	2919	0.72
585	B	Ghana	Sweet apple, fruit, raw	05_045	2919	0.72
586	B	Ghana	Tamarind, fruit, ripe, raw	05_021	2919	0.44
587	B	Ghana	Watermelon, fruit, raw	05_022	2919	0.55
588	B	Ghana	Breastmilk, colostrum	10_019	2948	1
589	B	Ghana	Breastmilk, mature	10_004	2948	1
590	B	Ghana	Cheese, cheddar, from cow's milk	10_006	2948	1
591	B	Ghana	Cheese, fresh curd, from cow's milk	10_028	2948	1
592	B	Ghana	Cheese, Gouda, from cow's milk	10_008	2948	1
593	B	Ghana	Cheese, hard type, from goat's milk	10_007	2948	1
594	B	Ghana	Cheese, processed, spreadable, shelf-stable (e.g. Laughing Cow)	10_027	2948	1
595	B	Ghana	Cream, from cow's milk, ca. 38% fat	10_009	2946	1
596	B	Ghana	Cream, from cow's milk, reduced fat, ca. 18% fat	10_010	2946	1
597	B	Ghana	Infant formula, powder, for 3 months, fortified	10_011	2928	1
598	B	Ghana	Infant formula, powder, for 6 months, fortified	10_012	2928	1
599	B	Ghana	Milk, camel, fresh	10_018	2948	1
600	B	Ghana	Milk, cow, canned, condensed, sweetened	10_015	2948	1
601	B	Ghana	Milk, cow, canned, evaporated	10_016	2948	1
602	B	Ghana	Milk, cow, powder, skimmed, unfortified	10_017	2948	1
603	B	Ghana	Milk, cow, powder, whole, unfortified	10_002	2948	1
604	B	Ghana	Milk, cow, reduced fat, 1.5–2% fat	10_013	2948	1
605	B	Ghana	Milk, cow, skimmed, 0.5% fat	10_014	2948	1
606	B	Ghana	Milk, cow, whole, fermented	10_022	2948	1
607	B	Ghana	Milk, cow, whole, pasteurized or UHT, 3.5% fat	10_001	2948	1
608	B	Ghana	Milk, cow, whole, raw, 4.5% fat	10_029	2948	1
609	B	Ghana	Milk, goat, fresh	10_003	2948	1
610	B	Ghana	Milk, sheep or goat, fermented	10_024	2948	1
611	B	Ghana	Milk, sheep, fresh	10_023	2948	1
612	B	Ghana	Yoghurt, from reduced fat/skimmed cow's milk, sweetened/with fruit	10_026	2948	1
613	B	Ghana	Yoghurt, plain, from reduced fat/skimmed cow's milk	10_025	2948	1
614	B	Ghana	Yoghurt, plain, from whole cow's milk	10_005	2948	1
615	C	Bangladesh	Barley, whole-grain, raw	01_0001	2905	1
616	C	Bangladesh	Biscuit, sweet*	01_0034	2905	1
617	C	Bangladesh	Bread, bun/roll	01_0002	2905	1
618	C	Bangladesh	Bread, white, for toasting	01_0003	2905	1
619	C	Bangladesh	Maize/corn flour, whole, white	01_0004	2905	1
620	C	Bangladesh	Maize/corn, yellow, dried, raw	01_0005	2905	1
621	C	Bangladesh	Millet, Foxtail, raw	01_0006	2905	1
622	C	Bangladesh	Millet, Proso, whole-grain, raw	01_0007	2905	1
623	C	Bangladesh	Pear millet, whole-grain, raw	01_0008	2905	1
624	C	Bangladesh	Plain Khichuri*	01_0035	2905	1
625	C	Bangladesh	Plain pulao*	01_0036	2905	1
626	C	Bangladesh	Popcorn, maize (salt added)	01_0009	2905	1
627	C	Bangladesh	Rice flakes	01_0010	2905	1
628	C	Bangladesh	Rice flakes, white grain, water-soaked	01_0011	2905	1
629	C	Bangladesh	Rice, BR-28, parboiled, milled, raw	01_0012	2905	1
630	C	Bangladesh	Rice, BR-28, boiled* (without salt)	01_0037	2905	1
631	C	Bangladesh	Rice, BR-11, parboiled, milled, raw	01_0013	2905	1
632	C	Bangladesh	Rice, BR-16, parboiled, milled, raw	01_0014	2905	1
633	C	Bangladesh	Rice, BR-26, parboiled, milled, raw	01_0015	2905	1
634	C	Bangladesh	Rice, BR-3, parboiled, milled, raw	01_0016	2905	1
635	C	Bangladesh	Rice, BRRI Dhan-30, parboiled, milled, raw	01_0017	2905	1
636	C	Bangladesh	Rice, BRRI Dhan-40, parboiled, milled, raw	01_0018	2905	1
637	C	Bangladesh	Rice, bran, raw	01_0019	2905	1
638	C	Bangladesh	Rice, brown, parboiled, home-pounded, raw	01_0020	2905	1
639	C	Bangladesh	Rice, brown, home-pounded, boiled* (without salt)	01_0038	2905	1
640	C	Bangladesh	Rice, brown, parboiled, milled, raw	01_0021	2905	1
641	C	Bangladesh	Rice, brown, parboiled, milled, boiled* (without salt)	01_0039	2905	1
642	C	Bangladesh	Rice, popped	01_0022	2905	1
643	C	Bangladesh	Rice, puffed, salted	01_0023	2905	1
644	C	Bangladesh	Rice, white, sunned, aromatic, raw	01_0024	2905	1
645	C	Bangladesh	Rice, white, sunned, aromatic, boiled* (without salt)	01_0040	2905	1
646	C	Bangladesh	Rice, white, sunned, polished, milled, raw	01_0025	2905	1
647	C	Bangladesh	Rice, white, sunned, polished, milled, boiled* (without salt)	01_0041	2905	1
648	C	Bangladesh	Ruti*	01_0042	2905	1
649	C	Bangladesh	Semolina, wheat, raw	01_0026	2905	1
650	C	Bangladesh	Sorghum, raw	01_0027	2905	1
651	C	Bangladesh	Sweet corn, yellow, on the cob, raw	01_0028	2918	0.47
652	C	Bangladesh	Vermicelli, wheat, raw	01_0029	2905	1
653	C	Bangladesh	Vermicelli, boiled* (without salt)	01_0043	2905	1
654	C	Bangladesh	Wheat flour, brown, whole grain, raw	01_0030	2905	1
655	C	Bangladesh	Wheat, flour, white	01_0031	2905	1
656	C	Bangladesh	Wheat flour, white, refined	01_0032	2905	1
657	C	Bangladesh	Wheat, whole, raw	01_0033	2905	1
658	C	Bangladesh	Amaranth, stem, raw	03_0001	2918	0.73
659	C	Bangladesh	Bean, scarlet runner, raw	03_0002	2918	0.59
660	C	Bangladesh	Bean, seeds and pods, raw	03_0003	2918	0.91
661	C	Bangladesh	Beet root, red, raw	03_0004	2918	0.85
662	C	Bangladesh	Brinjal, purple, long, raw	03_0005	2918	0.94
663	C	Bangladesh	Brinjal, purple, long, boiled* (without salt)	03_0033	2918	1
664	C	Bangladesh	Broad beans, raw	03_0006	2918	0.88
665	C	Bangladesh	Cabbage, raw	03_0007	2918	0.88
666	C	Bangladesh	Cabbage, boiled* (without salt)	03_0034	2918	1
667	C	Bangladesh	Carrot, raw	03_0008	2918	0.83
668	C	Bangladesh	Carrot, boiled* (without salt)	03_0035	2918	1
669	C	Bangladesh	Cauliflower, raw	03_0009	2918	0.45
670	C	Bangladesh	Cauliflower, boiled* (without salt)	03_0036	2918	1
671	C	Bangladesh	Chilli, green, with seeds, raw	03_0010	2918	0.91
672	C	Bangladesh	Cowpea, pods and seeds, raw	03_0011	2918	0.9
673	C	Bangladesh	Cowpea, boiled* (without salt)	03_0037	2918	1
674	C	Bangladesh	Cucumber, peeled, raw	03_0012	2918	0.83
675	C	Bangladesh	Drumstick, pods, raw	03_0013	2918	0.63
676	C	Bangladesh	Garlic, raw	03_0014	2918	0.836667
677	C	Bangladesh	Gourd, ash, raw	03_0015	2918	0.67
678	C	Bangladesh	Gourd, bitter, raw	03_0016	2918	0.95
679	C	Bangladesh	Gourd, bitter, boiled* (without salt)	03_0047	2918	1
680	C	Bangladesh	Gourd, bitter, fry*	03_0048	2918	1
681	C	Bangladesh	Gourd, bottle, raw	03_0017	2918	0.87
682	C	Bangladesh	Gourd, pointed, raw	03_0018	2918	0.95
683	C	Bangladesh	Gourd, pointed, boiled* (without salt)	03_0038	2918	1
684	C	Bangladesh	Gourd, ridge, raw	03_0019	2918	0.82
685	C	Bangladesh	Gourd, snake, raw	03_0020	2918	0.98
686	C	Bangladesh	Gourd, sponge, raw	03_0021	2918	0.94
687	C	Bangladesh	Gourd, teasle, raw	03_0022	2918	0.85
688	C	Bangladesh	Gourd, teasle, boiled* (without salt)	03_0039	2918	1
689	C	Bangladesh	Okra/ladies finger, raw	03_0023	2918	0.84
690	C	Bangladesh	Okra/ladies finger, boiled* (without salt)	03_0040	2918	1
691	C	Bangladesh	Lady's finger-tomato bhuna*	03_0046	2918	1
692	C	Bangladesh	Onion, raw	03_0024	2918	0.87
693	C	Bangladesh	Papaya, unripe, raw	03_0025	2919	0.66
694	C	Bangladesh	Papaya, unripe, boiled* (without salt)	03_0041	2919	1
695	C	Bangladesh	Peas, raw	03_0026	2918	0.53
696	C	Bangladesh	Plantain, raw	03_0027	2919	0.58
697	C	Bangladesh	Plantain, boiled* (without salt)	03_0042	2919	1
698	C	Bangladesh	Pumpkin, raw	03_0028	2918	0.79
699	C	Bangladesh	Pumpkin, boiled* (without salt)	03_0043	2918	1
700	C	Bangladesh	Radish, raw	03_0029	2918	0.99
701	C	Bangladesh	Radish, boiled* (without salt)	03_0044	2918	1
702	C	Bangladesh	Tomato, green, raw	03_0030	2918	0.98
703	C	Bangladesh	Tomato, red, ripe, raw	03_0031	2918	0.997
704	C	Bangladesh	Tomato, red, ripe, boiled* (without salt)	03_0045	2918	1
705	C	Bangladesh	Turnip, raw	03_0032	2918	0.736667
706	C	Bangladesh	Agathi, raw	04_0001	2918	1
707	C	Bangladesh	Alligator weed, raw	04_0002	2918	0.75
708	C	Bangladesh	Amaranth, leaves, spiney, raw	04_0003	2918	0.79
709	C	Bangladesh	Amaranth, leaves, red, raw	04_0004	2918	0.69
710	C	Bangladesh	Amaranth, leaves, red, boiled* (without salt)	04_0032	2918	1
711	C	Bangladesh	Amaranth, leaves, green, raw	04_0005	2918	0.79
712	C	Bangladesh	Amaranth, leaves, green, boiled* (without salt)	04_0033	2918	1
713	C	Bangladesh	Dock leaves, raw	04_0006	2918	1
714	C	Bangladesh	Beet greens leaves	04_0007	2918	0.535
715	C	Bangladesh	Bengal dayflower, leaves, raw	04_0008	2918	0.71
716	C	Bangladesh	Bitter gourd leaves, green, raw	04_0009	2918	0.38
717	C	Bangladesh	Bottle gourd leaves, raw	04_0010	2918	0.71
718	C	Bangladesh	Bugleweed, raw	04_0011	2918	0.71
719	C	Bangladesh	Cassava, leaves, raw	04_0012	2918	0.85
720	C	Bangladesh	Colocasia leaves, black, raw	04_0013	2918	0.7
721	C	Bangladesh	Colocasia leaves, green, raw	04_0014	2918	0.8
722	C	Bangladesh	Cowpea, leaves, raw	04_0015	2918	0.8
723	C	Bangladesh	Dima leaves, raw	04_0016	2918	0.71
724	C	Bangladesh	Drumstick, leaves, raw	04_0017	2918	0.75
725	C	Bangladesh	Farn, leaves, raw	04_0018	2918	1
726	C	Bangladesh	Fenugreek, leaves, raw	04_0019	2918	0.59
727	C	Bangladesh	Indian spinach, raw	04_0020	2918	0.71
728	C	Bangladesh	Jute leaves, raw	04_0021	2918	0.69
729	C	Bangladesh	Pumpkin leaves, raw	04_0022	2918	0.71
730	C	Bangladesh	Radish leaves, raw	04_0023	2918	0.9
731	C	Bangladesh	Slender amaranth leaves, raw	04_0024	2918	0.79
732	C	Bangladesh	Slender amaranth leaves, boiled* (without salt)	04_0034	2918	1
733	C	Bangladesh	Spinach, raw	04_0025	2918	0.87
734	C	Bangladesh	Spinach, boiled* (without salt)	04_0035	2918	1
735	C	Bangladesh	Sweet potato leaves, raw	04_0026	2918	1
736	C	Bangladesh	Sweet potato leaves, SP4, dark green, mature, raw	04_0027	2918	1
737	C	Bangladesh	Sweet potato leaves, SP7, dark green, mature, raw	04_0028	2918	1
738	C	Bangladesh	Sweet potato leaves, SP8, light green, mature, raw	04_0029	2918	1
739	C	Bangladesh	Water spinach, raw	04_0030	2918	0.71
740	C	Bangladesh	Watercress, raw	04_0031	2918	0.75
741	C	Bangladesh	Colocasia/Taro, corm, raw	05_0001	2907	0.835
742	C	Bangladesh	Colocasia/Taro, boiled* (without salt)	05_0011	2907	1
743	C	Bangladesh	Colocasia/Taro/Tannia, cormel, raw	05_0002	2907	0.87
744	C	Bangladesh	Colocasia/Taro/Tannia, cormel, boiled* (without salt)	05_0017	2907	1
745	C	Bangladesh	Elephant foot, corm, raw	05_0003	2907	0.8
746	C	Bangladesh	Elephant foot, corm, boiled* (without salt)	05_0018	2907	1
747	C	Bangladesh	Giant taro, corm, raw	05_0004	2907	0.84
748	C	Bangladesh	Giant taro, corm, boiled* (without salt)	05_0019	2907	1
749	C	Bangladesh	Potato, Diamond, raw	05_0005	2907	0.84
750	C	Bangladesh	Potato, Diamond, boiled* (without salt)	05_0012	2907	1
751	C	Bangladesh	Potato Mash*	05_0021	2907	1
752	C	Bangladesh	Sweet potato, Komola Sundori, orange flesh, raw	05_0006	2907	0.84
753	C	Bangladesh	Sweet potato, Komola Sundori, orange flesh, boiled* (without salt)	05_0016	2907	1
754	C	Bangladesh	Sweet potato, pale-yellow flesh, raw	05_0007	2907	0.84
755	C	Bangladesh	Sweet potato, pale-yellow flesh, boiled* (without salt)	05_0013	2907	1
756	C	Bangladesh	Sweet potato, skin purple, flesh pale-yellow, raw (without skin)	05_0008	2907	0.84
757	C	Bangladesh	Sweet potato, skin purple, flesh pale-yellow, boiled* (without salt)	05_0015	2907	1
758	C	Bangladesh	Sweet potato, white flesh, raw	05_0009	2907	0.84
759	C	Bangladesh	Sweet potato, white flesh, boiled* (without salt)	05_0014	2907	1
760	C	Bangladesh	Yam, tuber, raw	05_0010	2907	0.81
761	C	Bangladesh	Yam, tuber, boiled* (without salt)	05_0020	2907	1
762	C	Bangladesh	Apple, without skin, raw	08_0001	2919	0.77
763	C	Bangladesh	Apple, with skin, raw	08_0002	2919	0.9
764	C	Bangladesh	Asian pears, raw	08_0003	2919	0.85
765	C	Bangladesh	Banana, Sagar, ripe, raw	08_0004	2919	0.74
766	C	Bangladesh	Breadfruit, raw	08_0005	2919	0.78
767	C	Bangladesh	Bullocks Heart, ripe, raw	08_0006	2919	0.72
768	C	Bangladesh	Carambola, raw	08_0007	2919	1
769	C	Bangladesh	Custard apple, raw	08_0008	2919	0.45
770	C	Bangladesh	Dates, dried	08_0009	2919	0.75
771	C	Bangladesh	Dates, raw	08_0010	2919	0.75
772	C	Bangladesh	Elephant apple, ripe, raw	08_0011	2919	0.75
773	C	Bangladesh	Emblic, raw	08_0012	2919	0.89
774	C	Bangladesh	Fig, ripe, raw	08_0013	2919	0.99
775	C	Bangladesh	Grapes, green, raw	08_0014	2919	0.95
776	C	Bangladesh	Guava, green, raw	08_0015	2919	1
777	C	Bangladesh	Hog plum, raw	08_0016	2919	0.65
778	C	Bangladesh	Jackfruit, ripe, raw	08_0017	2919	0.37
779	C	Bangladesh	Jambolan, raw	08_0018	2919	0.81
780	C	Bangladesh	Jambos, raw	08_0019	2919	1
781	C	Bangladesh	Java apple, raw	08_0020	2919	1
782	C	Bangladesh	Jujube, raw	08_0021	2919	0.85
783	C	Bangladesh	Lemon, Kagoji, raw	08_0022	2919	0.76
784	C	Bangladesh	Lime, sweet, raw	08_0023	2919	0.7
785	C	Bangladesh	Lychee, raw	08_0024	2919	0.68
786	C	Bangladesh	Mango, Fazli, orange flesh, ripe, raw	08_0025	2919	0.69
787	C	Bangladesh	Mango, Langra, yellow flesh, ripe, raw	08_0026	2919	0.69
788	C	Bangladesh	Melon, Futi, orange flesh, ripe, raw	08_0027	2919	0.9
789	C	Bangladesh	Monkey-jack, yellowish-orange flesh, raw	08_0028	2919	0.71
790	C	Bangladesh	Muskmelon, Bangee, light orange flesh, ripe, raw	08_0029	2919	0.9
791	C	Bangladesh	Orange juice, raw (unsweetened)	08_0030	2919	1
792	C	Bangladesh	Orange, raw	08_0031	2919	0.67
793	C	Bangladesh	Orange, sweet, ripe, raw	08_0032	2919	0.67
794	C	Bangladesh	Palmyra palm, pulp, orange flesh, ripe, raw	08_0034	2919	0.35
795	C	Bangladesh	Papaya, ripe, raw	08_0035	2919	0.75
796	C	Bangladesh	Persimmon, ripe, raw	08_0036	2919	0.84
797	C	Bangladesh	Pineapple, Joldugee, ripe, raw	08_0037	2919	0.6
798	C	Bangladesh	Pineapple, ripe, raw	08_0038	2919	0.62
799	C	Bangladesh	Pomegranate, ripe, with seed, raw	08_0039	2919	0.8
800	C	Bangladesh	Pomelo, raw	08_0040	2919	0.77
801	C	Bangladesh	Tamarind, pulp, sweet, ripe, raw	08_0041	2919	0.406667
802	C	Bangladesh	Watermelon, ripe, raw	08_0042	2919	0.78
803	C	Bangladesh	Woodapple, ripe, raw	08_0043	2919	0.64
804	C	Bangladesh	Buttermilk, fluid, low fat	12_0001	2948	1
805	C	Bangladesh	Cheese, cottage, 25% fat	12_0002	2948	1
806	C	Bangladesh	Curd, sweetened, whole milk	12_0003	2948	1
807	C	Bangladesh	Milk, buffalo, whole fat	12_0004	2948	1
808	C	Bangladesh	Milk, cow, powder, skimmed	12_0005	2948	1
809	C	Bangladesh	Milk, cow, powder, whole	12_0006	2948	1
810	C	Bangladesh	Milk, cow, skimmed	12_0007	2948	1
811	C	Bangladesh	Milk, cow, whole fat (pasteurised, UTH)	12_0008	2948	1
812	C	Bangladesh	Milk, cow, whole, condensed, sweetened	12_0009	2948	1
813	C	Bangladesh	Milk, goat, combined breeds	12_0010	2948	1
814	C	Bangladesh	Milk, human, colostrum, raw	12_0011	2948	1
815	C	Bangladesh	Milk, human, mature, raw	12_0012	2948	1
816	C	Bangladesh	Payesh*	12_0013	2905	1
817	C	Vietnam	Glutinous rice, milled, raw	1001	2905	1
818	C	Vietnam	Glutinous rice, milled, raw	1002	2905	1
819	C	Vietnam	Under milled, home-pounded rice, raw	1003	2905	1
820	C	Vietnam	Ordinary polished rice, raw	1004	2905	1
821	C	Vietnam	Rice, brown or hulled, raw	1005	2905	1
822	C	Vietnam	Foxtail millet, raw	1006	2905	0.98
823	C	Vietnam	Yellow maize, dried seeds, raw	1008	2905	0.98
824	C	Vietnam	Dumplings, steamed	1009	2905	1
825	C	Vietnam	Rice paper for rollers, raw	1010	2905	1
826	C	Vietnam	Rice pudding	1011	2905	1
827	C	Vietnam	Bread, French style	1012	2905	1
828	C	Vietnam	Rice - soup noodles, raw	1013	2905	1
829	C	Vietnam	Glutinous rice flour, raw	1016	2905	1
830	C	Vietnam	Rice ordinary flour, raw	1017	2905	1
831	C	Vietnam	Yellow maize flour, raw	1019	2905	1
832	C	Vietnam	Rice noodles, raw	1020	2905	1
833	C	Vietnam	Rice, sticky, all variety, young seed, raw	1021	2905	1
834	C	Vietnam	Wheat noodles, raw	1022	2905	1
835	C	Vietnam	Cow milk, fresh	10001	2948	1
836	C	Vietnam	Human milk	10003	2948	1
837	C	Vietnam	Yogurt, full fat	10004	2948	1
838	C	Vietnam	Milk, dried, whole powder	10006	2948	1
839	C	Vietnam	Skimmed milk powder	10007	2948	1
840	C	Vietnam	Milk, condensed	10008	2948	1
841	C	Vietnam	Cheese, cheddar	10009	2948	1
842	C	Vietnam	Orange	5002	2919	0.689
843	C	Vietnam	Banana, common varieties, ripe	5006	2919	0.735
844	C	Vietnam	Banana, dwarf cavendish, ripe	5007	2919	0.65
845	C	Vietnam	Watermelon	5011	2919	0.52
846	C	Vietnam	Papaya ripe	5017	2919	0.876
847	C	Vietnam	Sugarapple, sweetsop	5034	2919	0.556
848	C	Vietnam	Grape, European, sweet	5037	2919	0.981
849	C	Vietnam	Guava, common	5040	2919	0.95
850	C	Vietnam	Tangerine; Mandarin	5047	2919	0.802
851	C	Vietnam	Apple, common, domestic	5051	2919	0.88
852	C	Vietnam	Litchi, dried with shells	5053	2919	0.56
853	C	Vietnam	Mango, common; India mango (ripe)	5055	2919	0.8
854	C	Vietnam	Sweet potato pale, raw	2008	2907	0.83
855	C	Vietnam	Taro tuber, raw	2013	2907	0.82
856	C	Vietnam	Potato, white, raw	2014	2907	0.87
857	C	Vietnam	Vermicelli from Bermuda tuber, raw	2015	2907	1
858	C	Vietnam	Asgourd Waxgoured, Winter melon, raw	4002	2918	0.75
859	C	Vietnam	Pumpkin squash, raw	4003	2918	0.817
860	C	Vietnam	Tomato, raw	4005	2918	0.95
861	C	Vietnam	Carrots, raw	4007	2918	0.895
862	C	Vietnam	Aubergine, raw	4009	2918	0.95
863	C	Vietnam	Cabbage, common, raw	4010	2918	0.9
864	C	Vietnam	Chrysanthemum. crown-daisy, raw	4013	2918	0.75
865	C	Vietnam	Mustard greens, India, leaves and stems, raw	4016	2918	0.76
866	C	Vietnam	Water drop-wort; Celery water, raw	4017	2918	0.8
867	C	Vietnam	Celery, Chinese, raw	4018	2918	0.86
868	C	Vietnam	Banana, dwarf, young fruit, raw	4019	2919	0.68
869	C	Vietnam	Red radish oriental, raw	4020	2918	0.8
870	C	Vietnam	Pachyrrhizus, raw	4023	2918	0.85
871	C	Vietnam	Beans, kidney, in pod, French bean; Navy been, raw	4029	2918	0.9
872	C	Vietnam	Cow-peas, yard long, Chinese long bean, raw	4030	2918	0.9
873	C	Vietnam	Gac fruit, whole, raw	4034	2918	0.2
874	C	Vietnam	Mungobean sprouts, raw	4036	2918	0.95
875	C	Vietnam	Onion, Welsh, raw	4038	2918	0.8
876	C	Vietnam	Lotus seed, raw	4040	2918	0.61
877	C	Vietnam	Lotus seed, dried	4041	2918	1
878	C	Vietnam	Onion, fragrant, Chinese leek, raw	4042	2918	0.87
879	C	Vietnam	Daylily, lemon flowers, raw	4044	2918	0.97
880	C	Vietnam	Carambola; Star fruit, raw	4045	2919	0.87
881	C	Vietnam	Bitter gourd, raw	4055	2918	0.8
882	C	Vietnam	Pumpkin leaves, raw	4066	2918	0.766
883	C	Vietnam	Jute potherb, raw	4070	2918	0.8
884	C	Vietnam	Amaranth, spineless, raw	4072	2918	1
885	C	Vietnam	Amaranth, Red, raw	4073	2918	0.62
886	C	Vietnam	Amaranth, White, raw	4074	2918	0.86
887	C	Vietnam	Sweet potato leaves, raw	4076	2918	0.95
888	C	Vietnam	Ceylon spinach, raw	4080	2918	0.83
889	C	Vietnam	Parsley, curley, raw	4082	2918	0.8
890	C	Vietnam	Water spinach, raw	4083	2918	0.625
891	C	Vietnam	Rice paddy herb, raw	4085	2918	0.71
892	C	Vietnam	Sauropus, Leaves, raw	4086	2918	0.77
893	C	Vietnam	Kohlrabi, raw	4096	2918	0.776
894	C	Vietnam	Cauliflower, raw	4099	2918	0.6
895	C	Vietnam	Balm-mint, garden- balm, raw	4102	2918	0.8
896	C	Vietnam	Garlic bulbs, raw	4103	2918	0.8
897	C	Vietnam	Rape bird salted, raw	4113	2928	0.95
898	C	Vietnam	Jew's ear, dried, raw	4121	2918	0.9
