# Supplementary material for: Synergy between SDGs 12.3 and 2.1 in lower-middle-income countries through the lens of food waste and energy imbalance
Source: Sci Rep. 2025 May 23;15:17956. doi: 10.1038/s41598-025-01579-x (PMC12102298; doi:10.1038/s41598-025-01579-x)
Supplement: Supplementary file 2 — Supplementary Material 2 [file 41598_2025_1579_MOESM2_ESM.xlsx]

## Sheet: SI-3
Group	Country	Name of food item	Original item code	FBS_Item group code	Storage	Max-Min	Food shelf-life (days)	Reference item in FoodKeeper App	Other references
B	Ghana	Apple, green, with skin, raw	05_046	2919	Pantry		21	Apples
B	Ghana	Apple, red, with skin, raw	05_047	2919	Pantry		21	Apples
B	Ghana	Apple, with skin, raw	05_026	2919	Pantry		21	Apples
B	Ghana	Sweet apple, fruit, raw	05_045	2919	Pantry		21	Apples
B	Ghana	Apple, green, with skin, raw	05_046	2919	Refrigerator	Min.	28	Apples
B	Ghana	Apple, red, with skin, raw	05_047	2919	Refrigerator	Min.	28	Apples
B	Ghana	Apple, with skin, raw	05_026	2919	Refrigerator	Min.	28	Apples
B	Ghana	Sweet apple, fruit, raw	05_045	2919	Refrigerator	Min.	28	Apples
B	Ghana	Apple, green, with skin, raw	05_046	2919	Refrigerator	Max.	42	Apples
B	Ghana	Apple, red, with skin, raw	05_047	2919	Refrigerator	Max.	42	Apples
B	Ghana	Apple, with skin, raw	05_026	2919	Refrigerator	Max.	42	Apples
B	Ghana	Sweet apple, fruit, raw	05_045	2919	Refrigerator	Max.	42	Apples
B	Ghana	Apple, green, with skin, raw	05_046	2919	Freezer		240	Apples
B	Ghana	Apple, red, with skin, raw	05_047	2919	Freezer		240	Apples
B	Ghana	Apple, with skin, raw	05_026	2919	Freezer		240	Apples
B	Ghana	Sweet apple, fruit, raw	05_045	2919	Freezer		240	Apples
B	Ghana	Avocado, fruit, raw	05_002	2919	Refrigerator	Min.	3	Avocados
B	Ghana	Avocado, fruit, raw	05_002	2919	Refrigerator	Max.	4	Avocados
B	Ghana	Banana, white flesh, ripe, raw	05_003	2919	Refrigerator		3	Bananas
B	Ghana	Banana, yellow flesh, ripe, raw	05_028	2919	Refrigerator		3	Bananas
B	Ghana	Banana, white flesh, ripe, raw	05_003	2919	Freezer	Min.	60	Bananas
B	Ghana	Banana, yellow flesh, ripe, raw	05_028	2919	Freezer	Min.	60	Bananas
B	Ghana	Banana, white flesh, ripe, raw	05_003	2919	Freezer	Max.	90	Bananas
B	Ghana	Banana, yellow flesh, ripe, raw	05_028	2919	Freezer	Max.	90	Bananas
B	Ghana	Baobab, leaves, dried	04_002	2918	Pantry		365	Basil,dried
B	Ghana	Bay, leaves, dried	04_081	2918	Pantry		365	Basil,dried
B	Ghana	Cowpea, leaves, dried	04_031	2918	Pantry		365	Basil,dried
B	Ghana	False sesame, leaves, dried	04_014	2918	Pantry		365	Basil,dried
B	Ghana	Jute mallow (bush-okra), leaves, dried	04_075	2918	Pantry		365	Basil,dried
B	Ghana	Pumpkin, leaves, dried	04_055	2918	Pantry		365	Basil,dried
B	Ghana	Sicklepod, leaves, dried	04_071	2918	Pantry		365	Basil,dried
B	Ghana	Tamarind, leaves, dried	04_062	2918	Pantry		365	Basil,dried
B	Ghana	Bean, green, raw	04_003	2918	Refrigerator	Min.	3	Beans And Peas, green, fava, lima, soybean, wax, snow, sugar snap
B	Ghana	Bean, green, raw	04_003	2918	Refrigerator	Max.	5	Beans And Peas, green, fava, lima, soybean, wax, snow, sugar snap
B	Ghana	Bean, green, raw	04_003	2918	Freezer		240	Beans And Peas, green, fava, lima, soybean, wax, snow, sugar snap
B	Ghana	Soapberry, fruit, raw	05_019	2919	Refrigerator		7	Berries, cherries, goose berries, lychee
B	Ghana	Soapberry, fruit, raw	05_019	2919	Freezer		365	Berries, cherries, goose berries, lychee
B	Ghana	Cabbage, white, raw	04_005	2918	Refrigerator	Min.	7	Cabbage
B	Ghana	Cabbage, white, raw	04_005	2918	Refrigerator	Max.	14	Cabbage
B	Ghana	Cabbage, white, raw	04_005	2918	Freezer	Min.	300	Cabbage
B	Ghana	Cabbage, white, raw	04_005	2918	Freezer	Max.	365	Cabbage
B	Ghana	Tomato, canned, packed in juice	04_065	2918	Pantry	Min.	365	Canned Goods, high acid (such as juices, fruit, pickles, sauerkraut, tomato soup, and foods in vinegar-based sauce)
B	Ghana	Tomato, canned, packed in juice	04_065	2918	Pantry	Max.	540	Canned Goods, high acid (such as juices, fruit, pickles, sauerkraut, tomato soup, and foods in vinegar-based sauce)
B	Ghana	Fruit cocktail, canned in syrup, undrained	05_034	2919	Pantry	Min.	365	Canned Goods, high acid (such as juices, fruit, pickles, sauerkraut, tomato soup, and foods in vinegar-based sauce)
B	Ghana	Fruit cocktail, canned in syrup, undrained	05_034	2919	Pantry	Max.	540	Canned Goods, high acid (such as juices, fruit, pickles, sauerkraut, tomato soup, and foods in vinegar-based sauce)
B	Ghana	Carrot, raw	04_006	2918	Refrigerator	Min.	14	Carrots Parsnips
B	Ghana	Carrot, raw	04_006	2918	Refrigerator	Max.	21	Carrots Parsnips
B	Ghana	Carrot, raw	04_006	2918	Freezer	Min.	300	Carrots Parsnips
B	Ghana	Carrot, raw	04_006	2918	Freezer	Max.	365	Carrots Parsnips
B	Ghana	Cornflakes (breakfast cereal), unfortified	01_182	2905	Pantry	Min.	180	Cereal ready-to-eat
B	Ghana	Weet-Bix (breakfast cereal), unfortified	01_183	2905	Pantry	Min.	180	Cereal ready-to-eat
B	Ghana	Cornflakes (breakfast cereal), unfortified	01_182	2905	Pantry	Max.	365	Cereal ready-to-eat
B	Ghana	Weet-Bix (breakfast cereal), unfortified	01_183	2905	Pantry	Max.	365	Cereal ready-to-eat
B	Ghana	Oats, rolled, raw	01_101	2905	Pantry		365	Cereal, cook before eating (oatmeal, etc.)
B	Ghana	Cheese, fresh curd, from cow's milk	10_028	2948	Refrigerator		14	Cheese Curds, fresh, unaged
B	Ghana	Cheese, fresh curd, from cow's milk	10_028	2948	Freezer		240	Cheese Curds, fresh, unaged
B	Ghana	Cheese, cheddar, from cow's milk	10_006	2948	Pantry		180	Cheese, hard such as cheddar, swiss, block parmesan
B	Ghana	Cheese, Gouda, from cow's milk	10_008	2948	Pantry		180	Cheese, hard such as cheddar, swiss, block parmesan
B	Ghana	Cheese, hard type, from goat's milk	10_007	2948	Pantry		180	Cheese, hard such as cheddar, swiss, block parmesan
B	Ghana	Cheese, cheddar, from cow's milk	10_006	2948	Freezer		180	Cheese, hard such as cheddar, swiss, block parmesan
B	Ghana	Cheese, Gouda, from cow's milk	10_008	2948	Freezer		180	Cheese, hard such as cheddar, swiss, block parmesan
B	Ghana	Cheese, hard type, from goat's milk	10_007	2948	Freezer		180	Cheese, hard such as cheddar, swiss, block parmesan
B	Ghana	Cheese, processed, spreadable, shelf-stable (e.g. Laughing Cow)	10_027	2948	Refrigerator	Min.	21	Cheese, processed slices
B	Ghana	Cheese, processed, spreadable, shelf-stable (e.g. Laughing Cow)	10_027	2948	Refrigerator	Max.	28	Cheese, processed slices
B	Ghana	Clementine, raw	05_029	2919	Pantry		10	Citrus Fruit, lemon, lime, orange, grapefruit, tangerines, clementines
B	Ghana	Grapefruit, white, raw	05_035	2919	Pantry		10	Citrus Fruit, lemon, lime, orange, grapefruit, tangerines, clementines
B	Ghana	Lemon, raw	05_014	2919	Pantry		10	Citrus Fruit, lemon, lime, orange, grapefruit, tangerines, clementines
B	Ghana	Orange, raw	05_016	2919	Pantry		10	Citrus Fruit, lemon, lime, orange, grapefruit, tangerines, clementines
B	Ghana	Clementine, raw	05_029	2919	Refrigerator	Min.	10	Citrus Fruit, lemon, lime, orange, grapefruit, tangerines, clementines
B	Ghana	Grapefruit, white, raw	05_035	2919	Refrigerator	Min.	10	Citrus Fruit, lemon, lime, orange, grapefruit, tangerines, clementines
B	Ghana	Lemon, raw	05_014	2919	Refrigerator	Min.	10	Citrus Fruit, lemon, lime, orange, grapefruit, tangerines, clementines
B	Ghana	Orange, raw	05_016	2919	Refrigerator	Min.	10	Citrus Fruit, lemon, lime, orange, grapefruit, tangerines, clementines
B	Ghana	Clementine, raw	05_029	2919	Refrigerator	Max.	21	Citrus Fruit, lemon, lime, orange, grapefruit, tangerines, clementines
B	Ghana	Grapefruit, white, raw	05_035	2919	Refrigerator	Max.	21	Citrus Fruit, lemon, lime, orange, grapefruit, tangerines, clementines
B	Ghana	Lemon, raw	05_014	2919	Refrigerator	Max.	21	Citrus Fruit, lemon, lime, orange, grapefruit, tangerines, clementines
B	Ghana	Orange, raw	05_016	2919	Refrigerator	Max.	21	Citrus Fruit, lemon, lime, orange, grapefruit, tangerines, clementines
B	Ghana	Bread, wheat, white for toasting, unfortified	01_047	2905	Pantry	Min.	14	Commercial Bread Products, including pan breads, flat breads, rolls, and buns
B	Ghana	Bread, wheat, white, unfortified	01_046	2905	Pantry	Min.	14	Commercial Bread Products, including pan breads, flat breads, rolls, and buns
B	Ghana	Bread, wheat, wholemeal, unfortified	01_048	2905	Pantry	Min.	14	Commercial Bread Products, including pan breads, flat breads, rolls, and buns
B	Ghana	Bread/rolls, white, unfortified	01_045	2905	Pantry	Min.	14	Commercial Bread Products, including pan breads, flat breads, rolls, and buns
B	Ghana	Croissant, plain, unfortified	01_189	2905	Pantry	Min.	14	Commercial Bread Products, including pan breads, flat breads, rolls, and buns
B	Ghana	Bread, wheat, white for toasting, unfortified	01_047	2905	Pantry	Max.	18	Commercial Bread Products, including pan breads, flat breads, rolls, and buns
B	Ghana	Bread, wheat, white, unfortified	01_046	2905	Pantry	Max.	18	Commercial Bread Products, including pan breads, flat breads, rolls, and buns
B	Ghana	Bread, wheat, wholemeal, unfortified	01_048	2905	Pantry	Max.	18	Commercial Bread Products, including pan breads, flat breads, rolls, and buns
B	Ghana	Bread/rolls, white, unfortified	01_045	2905	Pantry	Max.	18	Commercial Bread Products, including pan breads, flat breads, rolls, and buns
B	Ghana	Croissant, plain, unfortified	01_189	2905	Pantry	Max.	18	Commercial Bread Products, including pan breads, flat breads, rolls, and buns
B	Ghana	Bread, wheat, white for toasting, unfortified	01_047	2905	Refrigerator	Min.	14	Commercial Bread Products, including pan breads, flat breads, rolls, and buns
B	Ghana	Bread, wheat, white, unfortified	01_046	2905	Refrigerator	Min.	14	Commercial Bread Products, including pan breads, flat breads, rolls, and buns
B	Ghana	Bread, wheat, wholemeal, unfortified	01_048	2905	Refrigerator	Min.	14	Commercial Bread Products, including pan breads, flat breads, rolls, and buns
B	Ghana	Bread/rolls, white, unfortified	01_045	2905	Refrigerator	Min.	14	Commercial Bread Products, including pan breads, flat breads, rolls, and buns
B	Ghana	Croissant, plain, unfortified	01_189	2905	Refrigerator	Min.	14	Commercial Bread Products, including pan breads, flat breads, rolls, and buns
B	Ghana	Bread, wheat, white for toasting, unfortified	01_047	2905	Refrigerator	Max.	21	Commercial Bread Products, including pan breads, flat breads, rolls, and buns
B	Ghana	Bread, wheat, white, unfortified	01_046	2905	Refrigerator	Max.	21	Commercial Bread Products, including pan breads, flat breads, rolls, and buns
B	Ghana	Bread, wheat, wholemeal, unfortified	01_048	2905	Refrigerator	Max.	21	Commercial Bread Products, including pan breads, flat breads, rolls, and buns
B	Ghana	Bread/rolls, white, unfortified	01_045	2905	Refrigerator	Max.	21	Commercial Bread Products, including pan breads, flat breads, rolls, and buns
B	Ghana	Croissant, plain, unfortified	01_189	2905	Refrigerator	Max.	21	Commercial Bread Products, including pan breads, flat breads, rolls, and buns
B	Ghana	Bread, wheat, white for toasting, unfortified	01_047	2905	Freezer	Min.	90	Commercial Bread Products, including pan breads, flat breads, rolls, and buns
B	Ghana	Bread, wheat, white, unfortified	01_046	2905	Freezer	Min.	90	Commercial Bread Products, including pan breads, flat breads, rolls, and buns
B	Ghana	Bread, wheat, wholemeal, unfortified	01_048	2905	Freezer	Min.	90	Commercial Bread Products, including pan breads, flat breads, rolls, and buns
B	Ghana	Bread/rolls, white, unfortified	01_045	2905	Freezer	Min.	90	Commercial Bread Products, including pan breads, flat breads, rolls, and buns
B	Ghana	Croissant, plain, unfortified	01_189	2905	Freezer	Min.	90	Commercial Bread Products, including pan breads, flat breads, rolls, and buns
B	Ghana	Bread, wheat, white for toasting, unfortified	01_047	2905	Freezer	Max.	150	Commercial Bread Products, including pan breads, flat breads, rolls, and buns
B	Ghana	Bread, wheat, white, unfortified	01_046	2905	Freezer	Max.	150	Commercial Bread Products, including pan breads, flat breads, rolls, and buns
B	Ghana	Bread, wheat, wholemeal, unfortified	01_048	2905	Freezer	Max.	150	Commercial Bread Products, including pan breads, flat breads, rolls, and buns
B	Ghana	Bread/rolls, white, unfortified	01_045	2905	Freezer	Max.	150	Commercial Bread Products, including pan breads, flat breads, rolls, and buns
B	Ghana	Croissant, plain, unfortified	01_189	2905	Freezer	Max.	150	Commercial Bread Products, including pan breads, flat breads, rolls, and buns
B	Ghana	Macaroni, boiled* (without salt), drained	01_053	2905	Refrigerator	Min.	3	Cooked Pasta
B	Ghana	Macaroni, boiled* (without salt), drained	01_053	2905	Refrigerator	Max.	5	Cooked Pasta
B	Ghana	Macaroni, boiled* (without salt), drained	01_053	2905	Freezer	Min.	30	Cooked Pasta
B	Ghana	Macaroni, boiled* (without salt), drained	01_053	2905	Freezer	Max.	60	Cooked Pasta
B	Ghana	Rice, brown, boiled* (as part of a recipe)	01_152	2905	Refrigerator	Min.	4	Cooked rice
B	Ghana	Rice, brown, boiled* (without salt), drained	01_035	2905	Refrigerator	Min.	4	Cooked rice
B	Ghana	Rice, red native, hulled, boiled* (as part of a recipe)	01_136	2905	Refrigerator	Min.	4	Cooked rice
B	Ghana	Rice, red native, hulled, boiled* (without salt), drained	01_066	2905	Refrigerator	Min.	4	Cooked rice
B	Ghana	Rice, red native, milled, boiled* (as part of a recipe)	01_137	2905	Refrigerator	Min.	4	Cooked rice
B	Ghana	Rice, red native, milled, boiled* (without salt), drained	01_068	2905	Refrigerator	Min.	4	Cooked rice
B	Ghana	Rice, white, polished, boiled* (as part of a recipe)	01_134	2905	Refrigerator	Min.	4	Cooked rice
B	Ghana	Rice, white, polished, boiled* (without salt), drained	01_069	2905	Refrigerator	Min.	4	Cooked rice
B	Ghana	Rice, white, boiled* (as part of a recipe)	01_135	2905	Refrigerator	Min.	4	Cooked rice
B	Ghana	Rice, white, boiled* (without salt), drained	01_038	2905	Refrigerator	Min.	4	Cooked rice
B	Ghana	Rice, brown, boiled* (as part of a recipe)	01_152	2905	Refrigerator	Max.	6	Cooked rice
B	Ghana	Rice, brown, boiled* (without salt), drained	01_035	2905	Refrigerator	Max.	6	Cooked rice
B	Ghana	Rice, red native, hulled, boiled* (as part of a recipe)	01_136	2905	Refrigerator	Max.	6	Cooked rice
B	Ghana	Rice, red native, hulled, boiled* (without salt), drained	01_066	2905	Refrigerator	Max.	6	Cooked rice
B	Ghana	Rice, red native, milled, boiled* (as part of a recipe)	01_137	2905	Refrigerator	Max.	6	Cooked rice
B	Ghana	Rice, red native, milled, boiled* (without salt), drained	01_068	2905	Refrigerator	Max.	6	Cooked rice
B	Ghana	Rice, white, polished, boiled* (as part of a recipe)	01_134	2905	Refrigerator	Max.	6	Cooked rice
B	Ghana	Rice, white, polished, boiled* (without salt), drained	01_069	2905	Refrigerator	Max.	6	Cooked rice
B	Ghana	Rice, white, boiled* (as part of a recipe)	01_135	2905	Refrigerator	Max.	6	Cooked rice
B	Ghana	Rice, white, boiled* (without salt), drained	01_038	2905	Refrigerator	Max.	6	Cooked rice
B	Ghana	Rice, brown, boiled* (as part of a recipe)	01_152	2905	Freezer		180	Cooked rice
B	Ghana	Rice, brown, boiled* (without salt), drained	01_035	2905	Freezer		180	Cooked rice
B	Ghana	Rice, red native, hulled, boiled* (as part of a recipe)	01_136	2905	Freezer		180	Cooked rice
B	Ghana	Rice, red native, hulled, boiled* (without salt), drained	01_066	2905	Freezer		180	Cooked rice
B	Ghana	Rice, red native, milled, boiled* (as part of a recipe)	01_137	2905	Freezer		180	Cooked rice
B	Ghana	Rice, red native, milled, boiled* (without salt), drained	01_068	2905	Freezer		180	Cooked rice
B	Ghana	Rice, white, polished, boiled* (as part of a recipe)	01_134	2905	Freezer		180	Cooked rice
B	Ghana	Rice, white, polished, boiled* (without salt), drained	01_069	2905	Freezer		180	Cooked rice
B	Ghana	Rice, white, boiled* (as part of a recipe)	01_135	2905	Freezer		180	Cooked rice
B	Ghana	Rice, white, boiled* (without salt), drained	01_038	2905	Freezer		180	Cooked rice
B	Ghana	Biscuit, sweet, plain, unfortified	01_188	2905	Pantry	Min.	120	Cookies, crispy
B	Ghana	Biscuit, sweet, plain, unfortified	01_188	2905	Pantry	Max.	180	Cookies, crispy
B	Ghana	Biscuit, sweet, plain, unfortified	01_188	2905	Freezer	Min.	240	Cookies, crispy
B	Ghana	Biscuit, sweet, plain, unfortified	01_188	2905	Freezer	Max.	365	Cookies, crispy
B	Ghana	Maize, white, whole kernel, dry, decorticated, raw	01_094	2905	Pantry	Min.	180	Cornmeal, regular, degerminated
B	Ghana	Maize, yellow, grit, degermed, raw	01_055	2905	Pantry	Min.	180	Cornmeal, regular, degerminated
B	Ghana	Maize, white, whole kernel, dry, decorticated, raw	01_094	2905	Pantry	Max.	365	Cornmeal, regular, degerminated
B	Ghana	Maize, yellow, grit, degermed, raw	01_055	2905	Pantry	Max.	365	Cornmeal, regular, degerminated
B	Ghana	Maize, white, grit, degermed, raw	01_060	2905	Pantry		30	Cornmeal, stone ground or blue
B	Ghana	Maize, white, meal, sifted, unfortified	01_080	2905	Pantry		30	Cornmeal, stone ground or blue
B	Ghana	Maize, white, meal, whole grains	01_057	2905	Pantry		30	Cornmeal, stone ground or blue
B	Ghana	Maize, white, whole kernel, dry, raw	01_004	2905	Pantry		30	Cornmeal, stone ground or blue
B	Ghana	Maize, yellow, meal, whole grains, unfortified	01_054	2905	Pantry		30	Cornmeal, stone ground or blue
B	Ghana	Maize, yellow, whole kernel, dry, raw	01_006	2905	Pantry		30	Cornmeal, stone ground or blue
B	Ghana	Maize, white, refined flour (special), unfortified	01_058	2905	Pantry	Min.	540	Cornstarch
B	Ghana	Maize, white, refined flour (super), unfortified	01_081	2905	Pantry	Min.	540	Cornstarch
B	Ghana	Maize, white, refined flour (special), unfortified	01_058	2905	Pantry	Max.	730	Cornstarch
B	Ghana	Maize, white, refined flour (super), unfortified	01_081	2905	Pantry	Max.	730	Cornstarch
B	Ghana	Cucumber, unpeeled, raw	04_032	2918	Refrigerator	Min.	4	Cucumbers
B	Ghana	Cucumber, unpeeled, raw	04_032	2918	Refrigerator	Max.	6	Cucumbers
B	Ghana	Jujube, raw	05_012	2919	Pantry		60	Dates
B	Ghana	Date, soft, raw	05_030	2919	Pantry		60	Dates
B	Ghana	Jujube, raw	05_012	2919	Refrigerator		365	Dates
B	Ghana	Date, soft, raw	05_030	2919	Refrigerator		365	Dates
B	Ghana	Jujube, raw	05_012	2919	Freezer	Min.	365	Dates
B	Ghana	Date, soft, raw	05_030	2919	Freezer	Min.	365	Dates
B	Ghana	Jujube, raw	05_012	2919	Freezer	Max.	730	Dates
B	Ghana	Date, soft, raw	05_030	2919	Freezer	Max.	730	Dates
B	Ghana	Eggplant, fruit, raw	04_012	2918	Pantry		1	Eggplant
B	Ghana	Native eggplant, fruit, raw	04_074	2918	Pantry		1	Eggplant
B	Ghana	Eggplant, fruit, raw	04_012	2918	Refrigerator	Min.	4	Eggplant
B	Ghana	Native eggplant, fruit, raw	04_074	2918	Refrigerator	Min.	4	Eggplant
B	Ghana	Eggplant, fruit, raw	04_012	2918	Refrigerator	Max.	7	Eggplant
B	Ghana	Native eggplant, fruit, raw	04_074	2918	Refrigerator	Max.	7	Eggplant
B	Ghana	Eggplant, fruit, raw	04_012	2918	Freezer	Min.	180	Eggplant
B	Ghana	Native eggplant, fruit, raw	04_074	2918	Freezer	Min.	180	Eggplant
B	Ghana	Eggplant, fruit, raw	04_012	2918	Freezer	Max.	240	Eggplant
B	Ghana	Native eggplant, fruit, raw	04_074	2918	Freezer	Max.	240	Eggplant
B	Ghana	Wheat flour, white, unfortified	01_043	2905	Pantry	Min.	180	Flour, white
B	Ghana	Wheat flour, white, fortified with iron, zinc, folic acid and vitamins A, B1, B2, B3, B12 (Ghana, Sierra Leone)	01_087	2905	Pantry	Min.	180	Flour, white
B	Ghana	Wheat flour, white, unfortified	01_043	2905	Pantry	Max.	365	Flour, white
B	Ghana	Wheat flour, white, fortified with iron, zinc, folic acid and vitamins A, B1, B2, B3, B12 (Ghana, Sierra Leone)	01_087	2905	Pantry	Max.	365	Flour, white
B	Ghana	Wheat flour, wholemeal, unfortified	01_082	2905	Pantry	Min.	90	Flour, whole wheat
B	Ghana	Wheat flour, wholemeal, unfortified	01_082	2905	Pantry	Max.	180	Flour, whole wheat
B	Ghana	Date, dried, raw	05_031	2919	Pantry		180	Fruits Dried, raisins, apricots, mangoes, cranberries, etc.
B	Ghana	Dattock, fruit, dried	05_008	2919	Pantry		180	Fruits Dried, raisins, apricots, mangoes, cranberries, etc.
B	Ghana	Fig, dried	05_033	2919	Pantry		180	Fruits Dried, raisins, apricots, mangoes, cranberries, etc.
B	Ghana	Garlic, flesh, raw	04_015	2918	Pantry		30	Garlic
B	Ghana	Garlic, flesh, raw	04_015	2918	Refrigerator	Min.	3	Garlic
B	Ghana	Garlic, flesh, raw	04_015	2918	Refrigerator	Max.	14	Garlic
B	Ghana	Garlic, flesh, raw	04_015	2918	Freezer		30	Garlic
B	Ghana	Ginger, root, raw	04_082	2923	Pantry	Min.	2	Ginger Root
B	Ghana	Ginger, root, raw	04_082	2923	Pantry	Max.	5	Ginger Root
B	Ghana	Ginger, root, raw	04_082	2923	Refrigerator	Min.	14	Ginger Root
B	Ghana	Ginger, root, raw	04_082	2923	Refrigerator	Max.	21	Ginger Root
B	Ghana	Ginger, root, raw	04_082	2923	Freezer		180	Ginger Root
B	Ghana	Grapes, raw	05_051	2919	Pantry		1	Grapes
B	Ghana	Grapes, raw	05_051	2919	Refrigerator		7	Grapes
B	Ghana	Grapes, raw	05_051	2919	Freezer		30	Grapes
B	Ghana	Guava, fruit, raw	05_010	2919	Refrigerator	Min.	2	Guava
B	Ghana	Guava, fruit, raw	05_010	2919	Refrigerator	Max.	4	Guava
B	Ghana	Thyme, dried	04_083	2918	Pantry	Min.	365	Herbs, dried
B	Ghana	Thyme, dried	04_083	2918	Pantry	Max.	730	Herbs, dried
B	Ghana	Milk, cow, whole, fermented	10_022	2948	Refrigerator		7	Kefir, fermented milk
B	Ghana	Amaranth, leaves, fresh, raw	04_023	2918	Refrigerator	Min.	3	Lettuce, leaf, spinach
B	Ghana	Baobab, leaves, fresh, raw	04_001	2918	Refrigerator	Min.	3	Lettuce, leaf, spinach
B	Ghana	Cassava, leaves, fresh, raw	04_008	2918	Refrigerator	Min.	3	Lettuce, leaf, spinach
B	Ghana	Cocoyam, leaves, fresh, raw	04_009	2918	Refrigerator	Min.	3	Lettuce, leaf, spinach
B	Ghana	Cowpea, leaves, fresh, raw	04_010	2918	Refrigerator	Min.	3	Lettuce, leaf, spinach
B	Ghana	Eggplant, leaves, fresh, raw	04_013	2918	Refrigerator	Min.	3	Lettuce, leaf, spinach
B	Ghana	False sesame, leaves, fresh, raw	04_036	2918	Refrigerator	Min.	3	Lettuce, leaf, spinach
B	Ghana	Green leafy vegetable, average, fresh, raw	04_131	2918	Refrigerator	Min.	3	Lettuce, leaf, spinach
B	Ghana	Hibiscus cannabinus, leaves, fresh, raw	04_073	2918	Refrigerator	Min.	3	Lettuce, leaf, spinach
B	Ghana	Hibiscus, leaves, fresh, raw	04_016	2918	Refrigerator	Min.	3	Lettuce, leaf, spinach
B	Ghana	Jute mallow (bush-okra), leaves, fresh, raw	04_038	2918	Refrigerator	Min.	3	Lettuce, leaf, spinach
B	Ghana	Lettuce, raw	04_040	2918	Refrigerator	Min.	3	Lettuce, leaf, spinach
B	Ghana	Moringa (drumstick), leaves, fresh, raw	04_011	2918	Refrigerator	Min.	3	Lettuce, leaf, spinach
B	Ghana	Okra, leaves, fresh, raw	04_004	2918	Refrigerator	Min.	3	Lettuce, leaf, spinach
B	Ghana	Pumpkin, leaves, fresh, raw	04_053	2918	Refrigerator	Min.	3	Lettuce, leaf, spinach
B	Ghana	Sicklepod, leaves, fresh, raw	04_084	2918	Refrigerator	Min.	3	Lettuce, leaf, spinach
B	Ghana	Spider plant, leaves, fresh, raw	04_072	2918	Refrigerator	Min.	3	Lettuce, leaf, spinach
B	Ghana	Spinach, leaves, fresh, raw	04_057	2918	Refrigerator	Min.	3	Lettuce, leaf, spinach
B	Ghana	Sweet potato, leaves, fresh, raw	04_059	2918	Refrigerator	Min.	3	Lettuce, leaf, spinach
B	Ghana	Tamarind, leaves, fresh, raw	04_019	2918	Refrigerator	Min.	3	Lettuce, leaf, spinach
B	Ghana	Taro, leaves, fresh, raw	04_020	2918	Refrigerator	Min.	3	Lettuce, leaf, spinach
B	Ghana	Vernonia, leaves, bitter, fresh, raw	04_022	2918	Refrigerator	Min.	3	Lettuce, leaf, spinach
B	Ghana	Vernonia, leaves, sweet, fresh, raw	04_079	2918	Refrigerator	Min.	3	Lettuce, leaf, spinach
B	Ghana	Waterleaf, leaves, fresh, raw	04_078	2918	Refrigerator	Min.	3	Lettuce, leaf, spinach
B	Ghana	Wild spinach, leaves, fresh, raw	04_080	2918	Refrigerator	Min.	3	Lettuce, leaf, spinach
B	Ghana	Amaranth, leaves, fresh, raw	04_023	2918	Refrigerator	Max.	7	Lettuce, leaf, spinach
B	Ghana	Baobab, leaves, fresh, raw	04_001	2918	Refrigerator	Max.	7	Lettuce, leaf, spinach
B	Ghana	Cassava, leaves, fresh, raw	04_008	2918	Refrigerator	Max.	7	Lettuce, leaf, spinach
B	Ghana	Cocoyam, leaves, fresh, raw	04_009	2918	Refrigerator	Max.	7	Lettuce, leaf, spinach
B	Ghana	Cowpea, leaves, fresh, raw	04_010	2918	Refrigerator	Max.	7	Lettuce, leaf, spinach
B	Ghana	Eggplant, leaves, fresh, raw	04_013	2918	Refrigerator	Max.	7	Lettuce, leaf, spinach
B	Ghana	False sesame, leaves, fresh, raw	04_036	2918	Refrigerator	Max.	7	Lettuce, leaf, spinach
B	Ghana	Green leafy vegetable, average, fresh, raw	04_131	2918	Refrigerator	Max.	7	Lettuce, leaf, spinach
B	Ghana	Hibiscus cannabinus, leaves, fresh, raw	04_073	2918	Refrigerator	Max.	7	Lettuce, leaf, spinach
B	Ghana	Hibiscus, leaves, fresh, raw	04_016	2918	Refrigerator	Max.	7	Lettuce, leaf, spinach
B	Ghana	Jute mallow (bush-okra), leaves, fresh, raw	04_038	2918	Refrigerator	Max.	7	Lettuce, leaf, spinach
B	Ghana	Lettuce, raw	04_040	2918	Refrigerator	Max.	7	Lettuce, leaf, spinach
B	Ghana	Moringa (drumstick), leaves, fresh, raw	04_011	2918	Refrigerator	Max.	7	Lettuce, leaf, spinach
B	Ghana	Okra, leaves, fresh, raw	04_004	2918	Refrigerator	Max.	7	Lettuce, leaf, spinach
B	Ghana	Pumpkin, leaves, fresh, raw	04_053	2918	Refrigerator	Max.	7	Lettuce, leaf, spinach
B	Ghana	Sicklepod, leaves, fresh, raw	04_084	2918	Refrigerator	Max.	7	Lettuce, leaf, spinach
B	Ghana	Spider plant, leaves, fresh, raw	04_072	2918	Refrigerator	Max.	7	Lettuce, leaf, spinach
B	Ghana	Spinach, leaves, fresh, raw	04_057	2918	Refrigerator	Max.	7	Lettuce, leaf, spinach
B	Ghana	Sweet potato, leaves, fresh, raw	04_059	2918	Refrigerator	Max.	7	Lettuce, leaf, spinach
B	Ghana	Tamarind, leaves, fresh, raw	04_019	2918	Refrigerator	Max.	7	Lettuce, leaf, spinach
B	Ghana	Taro, leaves, fresh, raw	04_020	2918	Refrigerator	Max.	7	Lettuce, leaf, spinach
B	Ghana	Vernonia, leaves, bitter, fresh, raw	04_022	2918	Refrigerator	Max.	7	Lettuce, leaf, spinach
B	Ghana	Vernonia, leaves, sweet, fresh, raw	04_079	2918	Refrigerator	Max.	7	Lettuce, leaf, spinach
B	Ghana	Waterleaf, leaves, fresh, raw	04_078	2918	Refrigerator	Max.	7	Lettuce, leaf, spinach
B	Ghana	Wild spinach, leaves, fresh, raw	04_080	2918	Refrigerator	Max.	7	Lettuce, leaf, spinach
B	Ghana	Melon, cantaloupe, orange flesh, raw	05_039	2919	Refrigerator		14	Melons
B	Ghana	Melon, honeydew, pale green flesh, raw	05_038	2919	Refrigerator		14	Melons
B	Ghana	Melon, cantaloupe, orange flesh, raw	05_039	2919	Freezer		30	Melons
B	Ghana	Melon, honeydew, pale green flesh, raw	05_038	2919	Freezer		30	Melons
B	Ghana	Milk, cow, canned, condensed, sweetened	10_015	2948	Pantry		365	Milk, canned evaporated or condensed
B	Ghana	Milk, cow, canned, evaporated	10_016	2948	Pantry		365	Milk, canned evaporated or condensed
B	Ghana	Milk, cow, reduced fat, 1.5–2% fat	10_013	2948	Refrigerator	Min.	1		MILK-ED (2022)
B	Ghana	Milk, cow, skimmed, 0.5% fat	10_014	2948	Refrigerator	Min.	1		MILK-ED (2022)
B	Ghana	Milk, cow, whole, raw, 4.5% fat	10_029	2948	Refrigerator	Min.	1		MILK-ED (2022)
B	Ghana	Milk, cow, reduced fat, 1.5–2% fat	10_013	2948	Refrigerator	Max.	2		MILK-ED (2022)
B	Ghana	Milk, cow, skimmed, 0.5% fat	10_014	2948	Refrigerator	Max.	2		MILK-ED (2022)
B	Ghana	Milk, cow, whole, raw, 4.5% fat	10_029	2948	Refrigerator	Max.	2		MILK-ED (2022)
B	Ghana	Milk, cow, reduced fat, 1.5–2% fat	10_013	2948	Freezer		90	Milk, plain or flavored
B	Ghana	Milk, cow, skimmed, 0.5% fat	10_014	2948	Freezer		90	Milk, plain or flavored
B	Ghana	Milk, cow, whole, raw, 4.5% fat	10_029	2948	Freezer		90	Milk, plain or flavored
B	Ghana	Milk, cow, whole, pasteurized or UHT, 3.5% fat	10_001	2948	Refrigerator	Min.	30	Milk, ultra-pasteurized
B	Ghana	Milk, cow, whole, pasteurized or UHT, 3.5% fat	10_001	2948	Refrigerator	Max.	90	Milk, ultra-pasteurized
B	Ghana	Pearl millet, flour (bran removed)	01_063	2905	Pantry		30	Millet, flour, meal
B	Ghana	Pearl millet, flour (bran removed)	01_063	2905	Freezer		60	Millet, flour, meal
B	Ghana	Pearl millet, whole grains (with bran), raw	01_017	2905	Pantry		60	Millet, whole grain
B	Ghana	Pearl millet, decorticated, raw	01_095	2905	Pantry		60	Millet, whole grain
B	Ghana	Pearl millet, whole grains (with bran), raw	01_017	2905	Freezer		120	Millet, whole grain
B	Ghana	Pearl millet, decorticated, raw	01_095	2905	Freezer		120	Millet, whole grain
B	Ghana	Mint, leaves, raw	04_085	2918	Pantry	Min.	7	Mint
B	Ghana	Mint, leaves, raw	04_085	2918	Pantry	Max.	14	Mint
B	Ghana	Mint, leaves, raw	04_085	2918	Refrigerator	Min.	14	Mint
B	Ghana	Mint, leaves, raw	04_085	2918	Refrigerator	Max.	21	Mint
B	Ghana	Okra, fruit, fresh, raw	04_017	2918	Pantry		1	Okra
B	Ghana	Okra, fruit, fresh, raw	04_017	2918	Refrigerator	Min.	2	Okra
B	Ghana	Okra, fruit, fresh, raw	04_017	2918	Refrigerator	Max.	3	Okra
B	Ghana	Okra, fruit, fresh, raw	04_017	2918	Freezer	Min.	300	Okra
B	Ghana	Okra, fruit, fresh, raw	04_017	2918	Freezer	Max.	365	Okra
B	Ghana	Onion, dried	04_044	2918	Pantry	Min.	1095	Onion Powder, dried, commercially bottled or purchased in bulk
B	Ghana	Onion, dried	04_044	2918	Pantry	Max.	1460	Onion Powder, dried, commercially bottled or purchased in bulk
B	Ghana	Onion, fresh, raw	04_018	2918	Pantry		30	Onions, yellow, white, red, etc.
B	Ghana	Onion, fresh, raw	04_018	2918	Refrigerator		60	Onions, yellow, white, red, etc.
B	Ghana	Onion, fresh, raw	04_018	2918	Freezer	Min.	300	Onions, yellow, white, red, etc.
B	Ghana	Onion, fresh, raw	04_018	2918	Freezer	Max.	365	Onions, yellow, white, red, etc.
B	Ghana	Mango, deep orange flesh, raw	05_036	2919	Pantry	Min.	3	Papaya Mango Feijoa Passionfruit Casaha Melon
B	Ghana	Mango, orange flesh, ripe, raw	05_015	2919	Pantry	Min.	3	Papaya Mango Feijoa Passionfruit Casaha Melon
B	Ghana	Mango, pale flesh, raw	05_037	2919	Pantry	Min.	3	Papaya Mango Feijoa Passionfruit Casaha Melon
B	Ghana	Papaya, fruit, ripe, raw	05_017	2919	Pantry	Min.	3	Papaya Mango Feijoa Passionfruit Casaha Melon
B	Ghana	Mango, deep orange flesh, raw	05_036	2919	Pantry	Max.	5	Papaya Mango Feijoa Passionfruit Casaha Melon
B	Ghana	Mango, orange flesh, ripe, raw	05_015	2919	Pantry	Max.	5	Papaya Mango Feijoa Passionfruit Casaha Melon
B	Ghana	Mango, pale flesh, raw	05_037	2919	Pantry	Max.	5	Papaya Mango Feijoa Passionfruit Casaha Melon
B	Ghana	Papaya, fruit, ripe, raw	05_017	2919	Pantry	Max.	5	Papaya Mango Feijoa Passionfruit Casaha Melon
B	Ghana	Mango, deep orange flesh, raw	05_036	2919	Refrigerator		7	Papaya Mango Feijoa Passionfruit Casaha Melon
B	Ghana	Mango, orange flesh, ripe, raw	05_015	2919	Refrigerator		7	Papaya Mango Feijoa Passionfruit Casaha Melon
B	Ghana	Mango, pale flesh, raw	05_037	2919	Refrigerator		7	Papaya Mango Feijoa Passionfruit Casaha Melon
B	Ghana	Papaya, fruit, ripe, raw	05_017	2919	Refrigerator		7	Papaya Mango Feijoa Passionfruit Casaha Melon
B	Ghana	Mango, deep orange flesh, raw	05_036	2919	Freezer	Min.	180	Papaya Mango Feijoa Passionfruit Casaha Melon
B	Ghana	Mango, orange flesh, ripe, raw	05_015	2919	Freezer	Min.	180	Papaya Mango Feijoa Passionfruit Casaha Melon
B	Ghana	Mango, pale flesh, raw	05_037	2919	Freezer	Min.	180	Papaya Mango Feijoa Passionfruit Casaha Melon
B	Ghana	Papaya, fruit, ripe, raw	05_017	2919	Freezer	Min.	180	Papaya Mango Feijoa Passionfruit Casaha Melon
B	Ghana	Mango, deep orange flesh, raw	05_036	2919	Freezer	Max.	240	Papaya Mango Feijoa Passionfruit Casaha Melon
B	Ghana	Mango, orange flesh, ripe, raw	05_015	2919	Freezer	Max.	240	Papaya Mango Feijoa Passionfruit Casaha Melon
B	Ghana	Mango, pale flesh, raw	05_037	2919	Freezer	Max.	240	Papaya Mango Feijoa Passionfruit Casaha Melon
B	Ghana	Papaya, fruit, ripe, raw	05_017	2919	Freezer	Max.	240	Papaya Mango Feijoa Passionfruit Casaha Melon
B	Ghana	Parsley, fresh, raw	04_045	2918	Refrigerator	Min.	2	Parsley, fresh
B	Ghana	Parsley, fresh, raw	04_045	2918	Refrigerator	Max.	3	Parsley, fresh
B	Ghana	Parsley, fresh, raw	04_045	2918	Freezer	Min.	90	Parsley, fresh
B	Ghana	Parsley, fresh, raw	04_045	2918	Freezer	Max.	120	Parsley, fresh
B	Ghana	Macaroni, dry, unfortified	01_052	2905	Pantry		730	Pasta dry, without eggs
B	Ghana	African black plum/chocolate berry, ripe, raw	05_055	2919	Refrigerator	Min.	3	Peaches Nectarines Plums Pears Sapote
B	Ghana	African fan palm, fruit, raw	05_023	2919	Refrigerator	Min.	3	Peaches Nectarines Plums Pears Sapote
B	Ghana	Mombin/hog-plum, fruit, raw	05_052	2919	Refrigerator	Min.	3	Peaches Nectarines Plums Pears Sapote
B	Ghana	Shea, fruit, raw	05_044	2919	Refrigerator	Min.	3	Peaches Nectarines Plums Pears Sapote
B	Ghana	African black plum/chocolate berry, ripe, raw	05_055	2919	Refrigerator	Max.	5	Peaches Nectarines Plums Pears Sapote
B	Ghana	African fan palm, fruit, raw	05_023	2919	Refrigerator	Max.	5	Peaches Nectarines Plums Pears Sapote
B	Ghana	Mombin/hog-plum, fruit, raw	05_052	2919	Refrigerator	Max.	5	Peaches Nectarines Plums Pears Sapote
B	Ghana	Shea, fruit, raw	05_044	2919	Refrigerator	Max.	5	Peaches Nectarines Plums Pears Sapote
B	Ghana	African black plum/chocolate berry, ripe, raw	05_055	2919	Freezer		60	Peaches Nectarines Plums Pears Sapote
B	Ghana	African fan palm, fruit, raw	05_023	2919	Freezer		60	Peaches Nectarines Plums Pears Sapote
B	Ghana	Mombin/hog-plum, fruit, raw	05_052	2919	Freezer		60	Peaches Nectarines Plums Pears Sapote
B	Ghana	Shea, fruit, raw	05_044	2919	Freezer		60	Peaches Nectarines Plums Pears Sapote
B	Ghana	Pepper, sweet, green, fresh, raw	04_049	2918	Refrigerator	Min.	4	Peppers
B	Ghana	Pepper, sweet, red, fresh, raw	04_047	2918	Refrigerator	Min.	4	Peppers
B	Ghana	Pepper, chilli, fresh, raw	04_046	2918	Refrigerator	Min.	4	Peppers
B	Ghana	Pepper, sweet, green, fresh, raw	04_049	2918	Refrigerator	Max.	14	Peppers
B	Ghana	Pepper, sweet, red, fresh, raw	04_047	2918	Refrigerator	Max.	14	Peppers
B	Ghana	Pepper, chilli, fresh, raw	04_046	2918	Refrigerator	Max.	14	Peppers
B	Ghana	Pepper, sweet, green, fresh, raw	04_049	2918	Freezer	Min.	180	Peppers
B	Ghana	Pepper, sweet, red, fresh, raw	04_047	2918	Freezer	Min.	180	Peppers
B	Ghana	Pepper, chilli, fresh, raw	04_046	2918	Freezer	Min.	180	Peppers
B	Ghana	Pepper, sweet, green, fresh, raw	04_049	2918	Freezer	Max.	240	Peppers
B	Ghana	Pepper, sweet, red, fresh, raw	04_047	2918	Freezer	Max.	240	Peppers
B	Ghana	Pepper, chilli, fresh, raw	04_046	2918	Freezer	Max.	240	Peppers
B	Ghana	Pineapple, fruit, raw	05_018	2919	Refrigerator	Min.	5	Pineapple
B	Ghana	Pineapple, fruit, raw	05_018	2919	Refrigerator	Max.	7	Pineapple
B	Ghana	Pineapple, fruit, raw	05_018	2919	Freezer	Min.	300	Pineapple
B	Ghana	Pineapple, fruit, raw	05_018	2919	Freezer	Max.	365	Pineapple
B	Ghana	Plantain, ripe, ivory flesh, raw	02_042	2919	Refrigerator	Min.	3	Plantains
B	Ghana	Plantain, ripe, orange flesh, raw	02_044	2919	Refrigerator	Min.	3	Plantains
B	Ghana	Plantain, unripe, ivory flesh, raw	02_046	2919	Refrigerator	Min.	3	Plantains
B	Ghana	Plantain, unripe, orange flesh, raw	02_047	2919	Refrigerator	Min.	3	Plantains
B	Ghana	Plantain, unripe, pale flesh, raw	02_045	2919	Refrigerator	Min.	3	Plantains
B	Ghana	Plantain, ripe, ivory flesh, raw	02_042	2919	Refrigerator	Max.	5	Plantains
B	Ghana	Plantain, ripe, orange flesh, raw	02_044	2919	Refrigerator	Max.	5	Plantains
B	Ghana	Plantain, unripe, ivory flesh, raw	02_046	2919	Refrigerator	Max.	5	Plantains
B	Ghana	Plantain, unripe, orange flesh, raw	02_047	2919	Refrigerator	Max.	5	Plantains
B	Ghana	Plantain, unripe, pale flesh, raw	02_045	2919	Refrigerator	Max.	5	Plantains
B	Ghana	Plantain, ripe, ivory flesh, raw	02_042	2919	Freezer	Min.	300	Plantains
B	Ghana	Plantain, ripe, orange flesh, raw	02_044	2919	Freezer	Min.	300	Plantains
B	Ghana	Plantain, unripe, ivory flesh, raw	02_046	2919	Freezer	Min.	300	Plantains
B	Ghana	Plantain, unripe, orange flesh, raw	02_047	2919	Freezer	Min.	300	Plantains
B	Ghana	Plantain, unripe, pale flesh, raw	02_045	2919	Freezer	Min.	300	Plantains
B	Ghana	Plantain, ripe, ivory flesh, raw	02_042	2919	Freezer	Max.	365	Plantains
B	Ghana	Plantain, ripe, orange flesh, raw	02_044	2919	Freezer	Max.	365	Plantains
B	Ghana	Plantain, unripe, ivory flesh, raw	02_046	2919	Freezer	Max.	365	Plantains
B	Ghana	Plantain, unripe, orange flesh, raw	02_047	2919	Freezer	Max.	365	Plantains
B	Ghana	Plantain, unripe, pale flesh, raw	02_045	2919	Freezer	Max.	365	Plantains
B	Ghana	Pomegranate, fruit, raw	05_041	2919	Pantry	Min.	2	Pomegranate
B	Ghana	Pomegranate, fruit, raw	05_041	2919	Pantry	Max.	5	Pomegranate
B	Ghana	Pomegranate, fruit, raw	05_041	2919	Refrigerator	Min.	30	Pomegranate
B	Ghana	Pomegranate, fruit, raw	05_041	2919	Refrigerator	Max.	90	Pomegranate
B	Ghana	Pomegranate, fruit, raw	05_041	2919	Freezer	Min.	300	Pomegranate
B	Ghana	Pomegranate, fruit, raw	05_041	2919	Freezer	Max.	365	Pomegranate
B	Ghana	Potato, boiled* (as part of a recipe)	02_068	2907	Refrigerator	Min.	3	Potato Salad
B	Ghana	Potato, boiled* (without salt), drained	02_010	2907	Refrigerator	Min.	3	Potato Salad
B	Ghana	Potato, boiled* (as part of a recipe)	02_068	2907	Refrigerator	Max.	5	Potato Salad
B	Ghana	Potato, boiled* (without salt), drained	02_010	2907	Refrigerator	Max.	5	Potato Salad
B	Ghana	Potato, raw	02_009	2907	Pantry	Min.	30	Potatoes
B	Ghana	Potato, raw	02_009	2907	Pantry	Max.	60	Potatoes
B	Ghana	Potato, raw	02_009	2907	Refrigerator	Min.	7	Potatoes
B	Ghana	Potato, raw	02_009	2907	Refrigerator	Max.	14	Potatoes
B	Ghana	Potato, raw	02_009	2907	Freezer	Min.	300	Potatoes
B	Ghana	Potato, raw	02_009	2907	Freezer	Max.	365	Potatoes
B	Ghana	Milk, cow, powder, skimmed, unfortified	10_017	2948	Pantry	Min.	1095	Powdered Milk
B	Ghana	Milk, cow, powder, whole, unfortified	10_002	2948	Pantry	Min.	1095	Powdered Milk
B	Ghana	Milk, cow, powder, skimmed, unfortified	10_017	2948	Pantry	Max.	1825	Powdered Milk
B	Ghana	Milk, cow, powder, whole, unfortified	10_002	2948	Pantry	Max.	1825	Powdered Milk
B	Ghana	Pumpkin, squash, light orange flesh, raw	04_051	2918	Pantry	Min.	60	Pumpkins
B	Ghana	Pumpkin, squash, light orange flesh, raw	04_051	2918	Pantry	Max.	90	Pumpkins
B	Ghana	Pumpkin, squash, light orange flesh, raw	04_051	2918	Refrigerator	Min.	90	Pumpkins
B	Ghana	Pumpkin, squash, light orange flesh, raw	04_051	2918	Refrigerator	Max.	150	Pumpkins
B	Ghana	Rice, brown, raw	01_034	2905	Pantry		365	Rice, brown
B	Ghana	Rice, red native, hulled, raw	01_065	2905	Pantry		730	Rice, white or wild
B	Ghana	Rice, red native, milled, raw	01_067	2905	Pantry		730	Rice, white or wild
B	Ghana	Rice, white, polished, raw	01_036	2905	Pantry		730	Rice, white or wild
B	Ghana	Rice, white, raw	01_037	2905	Pantry		730	Rice, white or wild
B	Ghana	Sorghum, flour, degermed	01_072	2905	Pantry		60	Sorghum, flour, meal
B	Ghana	Sorghum, flour, degermed	01_072	2905	Freezer		120	Sorghum, flour, meal
B	Ghana	Sorghum, whole grains, raw	01_039	2905	Pantry		120	Sorghum, whole grain
B	Ghana	Sorghum, whole grains, red, raw	01_041	2905	Pantry		120	Sorghum, whole grain
B	Ghana	Sorghum, whole grains, white, raw	01_040	2905	Pantry		120	Sorghum, whole grain
B	Ghana	Sorghum, whole grains, raw	01_039	2905	Freezer		240	Sorghum, whole grain
B	Ghana	Sorghum, whole grains, red, raw	01_041	2905	Freezer		240	Sorghum, whole grain
B	Ghana	Sorghum, whole grains, white, raw	01_040	2905	Freezer		240	Sorghum, whole grain
B	Ghana	African star apple, fruit, raw	05_053	2919	Pantry		7	Star Fruit
B	Ghana	Carambola (star fruit), raw	05_050	2919	Pantry		7	Star Fruit
B	Ghana	African star apple, fruit, raw	05_053	2919	Refrigerator	Min.	7	Star Fruit
B	Ghana	Carambola (star fruit), raw	05_050	2919	Refrigerator	Min.	7	Star Fruit
B	Ghana	African star apple, fruit, raw	05_053	2919	Refrigerator	Max.	14	Star Fruit
B	Ghana	Carambola (star fruit), raw	05_050	2919	Refrigerator	Max.	14	Star Fruit
B	Ghana	African star apple, fruit, raw	05_053	2919	Freezer	Min.	300	Star Fruit
B	Ghana	Carambola (star fruit), raw	05_050	2919	Freezer	Min.	300	Star Fruit
B	Ghana	African star apple, fruit, raw	05_053	2919	Freezer	Max.	365	Star Fruit
B	Ghana	Carambola (star fruit), raw	05_050	2919	Freezer	Max.	365	Star Fruit
B	Ghana	Tamarind, fruit, ripe, raw	05_021	2919	Pantry	Min.	7	Tamarind
B	Ghana	Tamarind, immature fruit, raw	05_020	2919	Pantry	Min.	7	Tamarind
B	Ghana	Tamarind, fruit, ripe, raw	05_021	2919	Pantry	Max.	21	Tamarind
B	Ghana	Tamarind, immature fruit, raw	05_020	2919	Pantry	Max.	21	Tamarind
B	Ghana	Tamarind, fruit, ripe, raw	05_021	2919	Refrigerator		120	Tamarind
B	Ghana	Tamarind, immature fruit, raw	05_020	2919	Refrigerator		120	Tamarind
B	Ghana	Tamarind, fruit, ripe, raw	05_021	2919	Freezer		365	Tamarind
B	Ghana	Tamarind, immature fruit, raw	05_020	2919	Freezer		365	Tamarind
B	Ghana	Cassava, flour, from fermented white cassava (alibo/elubo/lafun)	02_038	2907	Pantry		365	Tapiocas
B	Ghana	Cassava, flour, from fermented white cassava (dry fufu)	02_040	2907	Pantry		365	Tapiocas
B	Ghana	Cassava, flour, from white cassava	02_004	2907	Pantry		365	Tapiocas
B	Ghana	Cocoyam, tuber, white, raw	02_005	2907	Pantry		7	Taro
B	Ghana	Cocoyam, tuber, yellow, raw	02_043	2907	Pantry		7	Taro
B	Ghana	Taro, tuber, white, raw	02_015	2907	Pantry		7	Taro
B	Ghana	Cocoyam, tuber, white, raw	02_005	2907	Refrigerator	Min.	2	Taro
B	Ghana	Cocoyam, tuber, yellow, raw	02_043	2907	Refrigerator	Min.	2	Taro
B	Ghana	Taro, tuber, white, raw	02_015	2907	Refrigerator	Min.	2	Taro
B	Ghana	Cocoyam, tuber, white, raw	02_005	2907	Refrigerator	Max.	3	Taro
B	Ghana	Cocoyam, tuber, yellow, raw	02_043	2907	Refrigerator	Max.	3	Taro
B	Ghana	Taro, tuber, white, raw	02_015	2907	Refrigerator	Max.	3	Taro
B	Ghana	Teff, whole grains, raw	01_184	2905	Pantry		120	Teff, whole grain
B	Ghana	Teff, whole grains, raw	01_184	2905	Freezer		240	Teff, whole grain
B	Ghana	Tomato, red, ripe, raw	04_021	2918	Pantry		7	Tomatoes
B	Ghana	Tomato, red, ripe, raw	04_021	2918	Freezer		60	Tomatoes
B	Ghana	Turnip, raw	04_068	2918	Refrigerator		14	Turnips
B	Ghana	Turnip, raw	04_068	2918	Freezer	Min.	240	Turnips
B	Ghana	Turnip, raw	04_068	2918	Freezer	Max.	300	Turnips
B	Ghana	Watermelon, fruit, raw	05_022	2919	Pantry	Min.	1	Watermelon
B	Ghana	Watermelon, fruit, raw	05_022	2919	Pantry	Max.	2	Watermelon
B	Ghana	Watermelon, fruit, raw	05_022	2919	Refrigerator	Min.	3	Watermelon
B	Ghana	Watermelon, fruit, raw	05_022	2919	Refrigerator	Max.	4	Watermelon
B	Ghana	Watermelon, fruit, raw	05_022	2919	Freezer		365	Watermelon
B	Ghana	Wheat, bran, raw	01_073	2905	Pantry		180	Whole grains council
B	Ghana	Wheat, whole grains, raw	01_074	2905	Pantry		180	Whole grains council
B	Ghana	Maize, seeds, fresh, raw	04_076	2905	Pantry		180	Whole grains council
B	Ghana	Rice flour, white	01_079	2905	Pantry		90	Whole grains council
B	Ghana	Wheat, bran, raw	01_073	2905	Freezer		365	Whole grains council
B	Ghana	Wheat, whole grains, raw	01_074	2905	Freezer		365	Whole grains council
B	Ghana	Maize, seeds, fresh, raw	04_076	2905	Freezer		365	Whole grains council
B	Ghana	Rice flour, white	01_079	2905	Freezer		180	Whole grains council
B	Ghana	Sweet potato, deep yellow flesh, raw	02_011	2907	Pantry	Min.	14	Yams Sweet Potatoes
B	Ghana	Sweet potato, orange flesh, raw	02_049	2907	Pantry	Min.	14	Yams Sweet Potatoes
B	Ghana	Sweet potato, pale flesh (white/cream/pale yellow), raw	02_022	2907	Pantry	Min.	14	Yams Sweet Potatoes
B	Ghana	Sweet potato, yellow flesh, raw	02_013	2907	Pantry	Min.	14	Yams Sweet Potatoes
B	Ghana	Water yam, tuber, raw	02_017	2907	Pantry	Min.	14	Yams Sweet Potatoes
B	Ghana	Yam, tuber, pale, raw	02_019	2907	Pantry	Min.	14	Yams Sweet Potatoes
B	Ghana	Yam, tuber, three-leaved, pale, raw	02_050	2907	Pantry	Min.	14	Yams Sweet Potatoes
B	Ghana	Sweet potato, deep yellow flesh, raw	02_011	2907	Pantry	Max.	21	Yams Sweet Potatoes
B	Ghana	Sweet potato, orange flesh, raw	02_049	2907	Pantry	Max.	21	Yams Sweet Potatoes
B	Ghana	Sweet potato, pale flesh (white/cream/pale yellow), raw	02_022	2907	Pantry	Max.	21	Yams Sweet Potatoes
B	Ghana	Sweet potato, yellow flesh, raw	02_013	2907	Pantry	Max.	21	Yams Sweet Potatoes
B	Ghana	Water yam, tuber, raw	02_017	2907	Pantry	Max.	21	Yams Sweet Potatoes
B	Ghana	Yam, tuber, pale, raw	02_019	2907	Pantry	Max.	21	Yams Sweet Potatoes
B	Ghana	Yam, tuber, three-leaved, pale, raw	02_050	2907	Pantry	Max.	21	Yams Sweet Potatoes
B	Ghana	Yoghurt, from reduced fat/skimmed cow's milk, sweetened/with fruit	10_026	2948	Refrigerator	Min.	7	Yogurt
B	Ghana	Yoghurt, plain, from reduced fat/skimmed cow's milk	10_025	2948	Refrigerator	Min.	7	Yogurt
B	Ghana	Yoghurt, plain, from whole cow's milk	10_005	2948	Refrigerator	Min.	7	Yogurt
B	Ghana	Yoghurt, from reduced fat/skimmed cow's milk, sweetened/with fruit	10_026	2948	Refrigerator	Max.	14	Yogurt
B	Ghana	Yoghurt, plain, from reduced fat/skimmed cow's milk	10_025	2948	Refrigerator	Max.	14	Yogurt
B	Ghana	Yoghurt, plain, from whole cow's milk	10_005	2948	Refrigerator	Max.	14	Yogurt
B	Ghana	Yoghurt, from reduced fat/skimmed cow's milk, sweetened/with fruit	10_026	2948	Freezer	Min.	30	Yogurt
B	Ghana	Yoghurt, plain, from reduced fat/skimmed cow's milk	10_025	2948	Freezer	Min.	30	Yogurt
B	Ghana	Yoghurt, plain, from whole cow's milk	10_005	2948	Freezer	Min.	30	Yogurt
B	Ghana	Yoghurt, from reduced fat/skimmed cow's milk, sweetened/with fruit	10_026	2948	Freezer	Max.	60	Yogurt
B	Ghana	Yoghurt, plain, from reduced fat/skimmed cow's milk	10_025	2948	Freezer	Max.	60	Yogurt
B	Ghana	Yoghurt, plain, from whole cow's milk	10_005	2948	Freezer	Max.	60	Yogurt
B	Ghana	Cassava, sweet, tuber, white flesh, dried	02_021	2907	Pantry	Min.	150		IFAD & FAO(2000)
B	Ghana	Cassava, tuber, white flesh, raw	02_001	2907	Pantry	Min.	1		Afriyie et al. (2022)
B	Ghana	Cassava, tuber, white flesh, dried	02_002	2907	Pantry	Min.	150		IFAD & FAO(2000)
B	Ghana	Cassava, tuber, yellow flesh, raw	02_037	2907	Pantry	Min.	1		Afriyie et al. (2022)
B	Ghana	Cassava, sweet, tuber, white flesh, dried	02_021	2907	Pantry	Max.	240		IFAD & FAO(2000)
B	Ghana	Cassava, tuber, white flesh, raw	02_001	2907	Pantry	Max.	6		Afriyie et al. (2022)
B	Ghana	Cassava, tuber, white flesh, dried	02_002	2907	Pantry	Max.	240		IFAD & FAO(2000)
B	Ghana	Cassava, tuber, yellow flesh, raw	02_037	2907	Pantry	Max.	6		Afriyie et al. (2022)
B	Ghana	Milk, camel, fresh	10_018	2948	Refrigerator	Min.	1		MILK-ED (2022)
B	Ghana	Milk, goat, fresh	10_003	2948	Refrigerator	Min.	1		MILK-ED (2022)
B	Ghana	Milk, sheep or goat, fermented	10_024	2948	Refrigerator	Min.	1		MILK-ED (2022)
B	Ghana	Milk, sheep, fresh	10_023	2948	Refrigerator	Min.	1		MILK-ED (2022)
B	Ghana	Milk, camel, fresh	10_018	2948	Refrigerator	Max.	2		MILK-ED (2022)
B	Ghana	Milk, goat, fresh	10_003	2948	Refrigerator	Max.	2		MILK-ED (2022)
B	Ghana	Milk, sheep or goat, fermented	10_024	2948	Refrigerator	Max.	2		MILK-ED (2022)
B	Ghana	Milk, sheep, fresh	10_023	2948	Refrigerator	Max.	2		MILK-ED (2022)
B	Kenya	Amaranth, whole grain, flour	01002	2905	Pantry		60	Amaranth, flour, meal
B	Kenya	Amaranth, whole grain, flour	01002	2905	Freezer		120	Amaranth, flour, meal
B	Kenya	Amaranth, whole grain, dry, raw	01001	2905	Pantry		120	Amaranth, whole grain
B	Kenya	Amaranth, whole grain, dry, raw	01001	2905	Freezer		240	Amaranth, whole grain
B	Kenya	Apple, green skin, unpeeled, raw	05001	2919	Pantry		21	Apples
B	Kenya	Apple, red, unpeeled, raw	05002	2919	Pantry		21	Apples
B	Kenya	Apple, green skin, unpeeled, raw	05001	2919	Refrigerator	Min.	28	Apples
B	Kenya	Apple, red, unpeeled, raw	05002	2919	Refrigerator	Min.	28	Apples
B	Kenya	Apple, green skin, unpeeled, raw	05001	2919	Refrigerator	Max.	42	Apples
B	Kenya	Apple, red, unpeeled, raw	05002	2919	Refrigerator	Max.	42	Apples
B	Kenya	Apple, green skin, unpeeled, raw	05001	2919	Freezer		240	Apples
B	Kenya	Apple, red, unpeeled, raw	05002	2919	Freezer		240	Apples
B	Kenya	Avocado, ripe, raw	05003	2919	Refrigerator	Min.	3	Avocados
B	Kenya	Avocado, ripe, raw	05003	2919	Refrigerator	Max.	4	Avocados
B	Kenya	Banana, cavendish, raw	05004	2919	Refrigerator		3	Bananas
B	Kenya	Banana, cavendish, raw	05004	2919	Freezer	Min.	60	Bananas
B	Kenya	Banana, cavendish, raw	05004	2919	Freezer	Max.	90	Bananas
B	Kenya	Mulberry, raw	05021	2919	Refrigerator	Min.	3	Berries, blackberries, boysenberries, currant
B	Kenya	Mulberry, raw	05021	2919	Refrigerator	Max.	6	Berries, blackberries, boysenberries, currant
B	Kenya	Mulberry, raw	05021	2919	Freezer		365	Berries, blackberries, boysenberries, currant
B	Kenya	Broccoli, tops and stems, raw	04004	2918	Refrigerator	Min.	3	Broccoli And Broccoli Raab Rapini
B	Kenya	Broccoli, tops and stems, raw	04004	2918	Refrigerator	Max.	5	Broccoli And Broccoli Raab Rapini
B	Kenya	Broccoli, tops and stems, raw	04004	2918	Freezer	Min.	300	Broccoli And Broccoli Raab Rapini
B	Kenya	Broccoli, tops and stems, raw	04004	2918	Freezer	Max.	365	Broccoli And Broccoli Raab Rapini
B	Kenya	Cabbage, leaf head, Chinese, raw	04005	2918	Refrigerator	Min.	7	Cabbage
B	Kenya	Cabbage, leaf head, red raw	04006	2918	Refrigerator	Min.	7	Cabbage
B	Kenya	Cabbage, leaf head, white, raw	04007	2918	Refrigerator	Min.	7	Cabbage
B	Kenya	Cabbage, leaf head, Chinese, raw	04005	2918	Refrigerator	Max.	14	Cabbage
B	Kenya	Cabbage, leaf head, red raw	04006	2918	Refrigerator	Max.	14	Cabbage
B	Kenya	Cabbage, leaf head, white, raw	04007	2918	Refrigerator	Max.	14	Cabbage
B	Kenya	Cabbage, leaf head, Chinese, raw	04005	2918	Freezer	Min.	300	Cabbage
B	Kenya	Cabbage, leaf head, red raw	04006	2918	Freezer	Min.	300	Cabbage
B	Kenya	Cabbage, leaf head, white, raw	04007	2918	Freezer	Min.	300	Cabbage
B	Kenya	Cabbage, leaf head, Chinese, raw	04005	2918	Freezer	Max.	365	Cabbage
B	Kenya	Cabbage, leaf head, red raw	04006	2918	Freezer	Max.	365	Cabbage
B	Kenya	Cabbage, leaf head, white, raw	04007	2918	Freezer	Max.	365	Cabbage
B	Kenya	Tomato, canned, whole contents	04037	2918	Pantry	Min.	365	Canned Goods, high acid (such as juices, fruit, pickles, sauerkraut, tomato soup, and foods in vinegar-based sauce)
B	Kenya	Tomato, canned, whole contents	04037	2918	Pantry	Max.	540	Canned Goods, high acid (such as juices, fruit, pickles, sauerkraut, tomato soup, and foods in vinegar-based sauce)
B	Kenya	Pineapple, canned in syrup, whole contents	05029	2919	Pantry	Min.	365	Canned Goods, high acid (such as juices, fruit, pickles, sauerkraut, tomato soup, and foods in vinegar-based sauce)
B	Kenya	Pineapple, canned in syrup, whole contents	05029	2919	Pantry	Max.	540	Canned Goods, high acid (such as juices, fruit, pickles, sauerkraut, tomato soup, and foods in vinegar-based sauce)
B	Kenya	Mushroom, raw, canned in brine (drained)	04025	2918	Pantry	Min.	730	Canned Goods, low acid (such as meat, poultry, fish, gravy, stew, soups, beans, carrots, corn, pasta, peas, potatoes, spinach)
B	Kenya	Mushroom, raw, canned in brine (drained)	04025	2918	Pantry	Max.	1825	Canned Goods, low acid (such as meat, poultry, fish, gravy, stew, soups, beans, carrots, corn, pasta, peas, potatoes, spinach)
B	Kenya	Cauliflower, tops and stems, raw	04012	2918	Refrigerator	Min.	3	Cauliflower
B	Kenya	Cauliflower, tops and stems, raw	04012	2918	Refrigerator	Max.	5	Cauliflower
B	Kenya	Cauliflower, tops and stems, raw	04012	2918	Freezer	Min.	300	Cauliflower
B	Kenya	Cauliflower, tops and stems, raw	04012	2918	Freezer	Max.	365	Cauliflower
B	Kenya	Celery, stalk, raw	04013	2918	Refrigerator	Min.	7	Celery
B	Kenya	Celery, stalk, raw	04013	2918	Refrigerator	Max.	14	Celery
B	Kenya	Celery, stalk, raw	04013	2918	Freezer	Min.	300	Celery
B	Kenya	Celery, stalk, raw	04013	2918	Freezer	Max.	365	Celery
B	Kenya	Breakfast cereal, flakes of corn, fortified (iron, thiamine, riboflavin, niacin and	01008	2905	Pantry	Min.	180	Cereal ready-to-eat
B	Kenya	Breakfast cereal, wheat biscuits, Weetabix type	01010	2905	Pantry	Min.	180	Cereal ready-to-eat
B	Kenya	Wheat, whole, grain, dry, raw	01045	2905	Pantry	Min.	180	Cereal ready-to-eat
B	Kenya	Breakfast cereal, flakes of corn, fortified (iron, thiamine, riboflavin, niacin and	01008	2905	Pantry	Max.	365	Cereal ready-to-eat
B	Kenya	Breakfast cereal, wheat biscuits, Weetabix type	01010	2905	Pantry	Max.	365	Cereal ready-to-eat
B	Kenya	Wheat, whole, grain, dry, raw	01045	2905	Pantry	Max.	365	Cereal ready-to-eat
B	Kenya	Lemon, pulp, raw	05015	2919	Pantry		10	Citrus Fruit, lemon, lime, orange, grapefruit, tangerines, clementines
B	Kenya	Lime, pulp, raw	05017	2919	Pantry		10	Citrus Fruit, lemon, lime, orange, grapefruit, tangerines, clementines
B	Kenya	Orange, pulp, raw	05023	2919	Pantry		10	Citrus Fruit, lemon, lime, orange, grapefruit, tangerines, clementines
B	Kenya	Tangerine, pulp, raw	05036	2919	Pantry		10	Citrus Fruit, lemon, lime, orange, grapefruit, tangerines, clementines
B	Kenya	Lemon, pulp, raw	05015	2919	Refrigerator	Min.	10	Citrus Fruit, lemon, lime, orange, grapefruit, tangerines, clementines
B	Kenya	Lime, pulp, raw	05017	2919	Refrigerator	Min.	10	Citrus Fruit, lemon, lime, orange, grapefruit, tangerines, clementines
B	Kenya	Orange, pulp, raw	05023	2919	Refrigerator	Min.	10	Citrus Fruit, lemon, lime, orange, grapefruit, tangerines, clementines
B	Kenya	Tangerine, pulp, raw	05036	2919	Refrigerator	Min.	10	Citrus Fruit, lemon, lime, orange, grapefruit, tangerines, clementines
B	Kenya	Lemon, pulp, raw	05015	2919	Refrigerator	Max.	21	Citrus Fruit, lemon, lime, orange, grapefruit, tangerines, clementines
B	Kenya	Lime, pulp, raw	05017	2919	Refrigerator	Max.	21	Citrus Fruit, lemon, lime, orange, grapefruit, tangerines, clementines
B	Kenya	Orange, pulp, raw	05023	2919	Refrigerator	Max.	21	Citrus Fruit, lemon, lime, orange, grapefruit, tangerines, clementines
B	Kenya	Tangerine, pulp, raw	05036	2919	Refrigerator	Max.	21	Citrus Fruit, lemon, lime, orange, grapefruit, tangerines, clementines
B	Kenya	Bread, Brown	01005	2905	Pantry	Min.	14	Commercial Bread Products, including pan breads, flat breads, rolls, and buns
B	Kenya	Bread, Sweet	01006	2905	Pantry	Min.	14	Commercial Bread Products, including pan breads, flat breads, rolls, and buns
B	Kenya	Bread, White	01007	2905	Pantry	Min.	14	Commercial Bread Products, including pan breads, flat breads, rolls, and buns
B	Kenya	Buns, Currant	01011	2905	Pantry	Min.	14	Commercial Bread Products, including pan breads, flat breads, rolls, and buns
B	Kenya	Bread, Brown	01005	2905	Pantry	Max.	18	Commercial Bread Products, including pan breads, flat breads, rolls, and buns
B	Kenya	Bread, Sweet	01006	2905	Pantry	Max.	18	Commercial Bread Products, including pan breads, flat breads, rolls, and buns
B	Kenya	Bread, White	01007	2905	Pantry	Max.	18	Commercial Bread Products, including pan breads, flat breads, rolls, and buns
B	Kenya	Buns, Currant	01011	2905	Pantry	Max.	18	Commercial Bread Products, including pan breads, flat breads, rolls, and buns
B	Kenya	Bread, Brown	01005	2905	Refrigerator	Min.	14	Commercial Bread Products, including pan breads, flat breads, rolls, and buns
B	Kenya	Bread, Sweet	01006	2905	Refrigerator	Min.	14	Commercial Bread Products, including pan breads, flat breads, rolls, and buns
B	Kenya	Bread, White	01007	2905	Refrigerator	Min.	14	Commercial Bread Products, including pan breads, flat breads, rolls, and buns
B	Kenya	Buns, Currant	01011	2905	Refrigerator	Min.	14	Commercial Bread Products, including pan breads, flat breads, rolls, and buns
B	Kenya	Bread, Brown	01005	2905	Refrigerator	Max.	21	Commercial Bread Products, including pan breads, flat breads, rolls, and buns
B	Kenya	Bread, Sweet	01006	2905	Refrigerator	Max.	21	Commercial Bread Products, including pan breads, flat breads, rolls, and buns
B	Kenya	Bread, White	01007	2905	Refrigerator	Max.	21	Commercial Bread Products, including pan breads, flat breads, rolls, and buns
B	Kenya	Buns, Currant	01011	2905	Refrigerator	Max.	21	Commercial Bread Products, including pan breads, flat breads, rolls, and buns
B	Kenya	Bread, Brown	01005	2905	Freezer	Min.	90	Commercial Bread Products, including pan breads, flat breads, rolls, and buns
B	Kenya	Bread, Sweet	01006	2905	Freezer	Min.	90	Commercial Bread Products, including pan breads, flat breads, rolls, and buns
B	Kenya	Bread, White	01007	2905	Freezer	Min.	90	Commercial Bread Products, including pan breads, flat breads, rolls, and buns
B	Kenya	Buns, Currant	01011	2905	Freezer	Min.	90	Commercial Bread Products, including pan breads, flat breads, rolls, and buns
B	Kenya	Bread, Brown	01005	2905	Freezer	Max.	150	Commercial Bread Products, including pan breads, flat breads, rolls, and buns
B	Kenya	Bread, Sweet	01006	2905	Freezer	Max.	150	Commercial Bread Products, including pan breads, flat breads, rolls, and buns
B	Kenya	Bread, White	01007	2905	Freezer	Max.	150	Commercial Bread Products, including pan breads, flat breads, rolls, and buns
B	Kenya	Buns, Currant	01011	2905	Freezer	Max.	150	Commercial Bread Products, including pan breads, flat breads, rolls, and buns
B	Kenya	Cake or cupcake, plain butter cake, commercial	01012	2905	Pantry	Min.	3	Commercial Cakes And Muffins
B	Kenya	Cake or cupcake, plain butter cake, commercial	01012	2905	Pantry	Max.	7	Commercial Cakes And Muffins
B	Kenya	Cake or cupcake, plain butter cake, commercial	01012	2905	Freezer		180	Commercial Cakes And Muffins
B	Kenya	Pasta, spaghetti, dry, imported, boiled, drained (without salt)	01063	2905	Refrigerator	Min.	3	Cooked Pasta
B	Kenya	Pasta, spaghetti, dry, imported, boiled in recipe (without salt)	01064	2905	Refrigerator	Min.	3	Cooked Pasta
B	Kenya	Pasta, macaroni, plain, dry, imported, boiled, drained (without salt)	01065	2905	Refrigerator	Min.	3	Cooked Pasta
B	Kenya	Pasta, macaroni, plain, dry, imported boiled in recipe (without salt)	01066	2905	Refrigerator	Min.	3	Cooked Pasta
B	Kenya	Pasta, spaghetti, dry, imported, boiled, drained (without salt)	01063	2905	Refrigerator	Max.	5	Cooked Pasta
B	Kenya	Pasta, spaghetti, dry, imported, boiled in recipe (without salt)	01064	2905	Refrigerator	Max.	5	Cooked Pasta
B	Kenya	Pasta, macaroni, plain, dry, imported, boiled, drained (without salt)	01065	2905	Refrigerator	Max.	5	Cooked Pasta
B	Kenya	Pasta, macaroni, plain, dry, imported boiled in recipe (without salt)	01066	2905	Refrigerator	Max.	5	Cooked Pasta
B	Kenya	Pasta, spaghetti, dry, imported, boiled, drained (without salt)	01063	2905	Freezer	Min.	30	Cooked Pasta
B	Kenya	Pasta, spaghetti, dry, imported, boiled in recipe (without salt)	01064	2905	Freezer	Min.	30	Cooked Pasta
B	Kenya	Pasta, macaroni, plain, dry, imported, boiled, drained (without salt)	01065	2905	Freezer	Min.	30	Cooked Pasta
B	Kenya	Pasta, macaroni, plain, dry, imported boiled in recipe (without salt)	01066	2905	Freezer	Min.	30	Cooked Pasta
B	Kenya	Pasta, spaghetti, dry, imported, boiled, drained (without salt)	01063	2905	Freezer	Max.	60	Cooked Pasta
B	Kenya	Pasta, spaghetti, dry, imported, boiled in recipe (without salt)	01064	2905	Freezer	Max.	60	Cooked Pasta
B	Kenya	Pasta, macaroni, plain, dry, imported, boiled, drained (without salt)	01065	2905	Freezer	Max.	60	Cooked Pasta
B	Kenya	Pasta, macaroni, plain, dry, imported boiled in recipe (without salt)	01066	2905	Freezer	Max.	60	Cooked Pasta
B	Kenya	Rice, parboiled, raw	01033	2905	Refrigerator	Min.	4	Cooked rice
B	Kenya	Rice, white, milled, polished grain, dry, boiled (without salt)	01059	2905	Refrigerator	Min.	4	Cooked rice
B	Kenya	Rice, parboiled, boiled (without salt)	01060	2905	Refrigerator	Min.	4	Cooked rice
B	Kenya	Rice, parboiled, raw	01033	2905	Refrigerator	Max.	6	Cooked rice
B	Kenya	Rice, white, milled, polished grain, dry, boiled (without salt)	01059	2905	Refrigerator	Max.	6	Cooked rice
B	Kenya	Rice, parboiled, boiled (without salt)	01060	2905	Refrigerator	Max.	6	Cooked rice
B	Kenya	Rice, parboiled, raw	01033	2905	Freezer		180	Cooked rice
B	Kenya	Rice, white, milled, polished grain, dry, boiled (without salt)	01059	2905	Freezer		180	Cooked rice
B	Kenya	Rice, parboiled, boiled (without salt)	01060	2905	Freezer		180	Cooked rice
B	Kenya	Biscuit, Savoury	01003	2905	Pantry	Min.	120	Cookies, crispy
B	Kenya	Biscuit, Sweet	01004	2905	Pantry	Min.	120	Cookies, crispy
B	Kenya	Biscuit, Savoury	01003	2905	Pantry	Max.	180	Cookies, crispy
B	Kenya	Biscuit, Sweet	01004	2905	Pantry	Max.	180	Cookies, crispy
B	Kenya	Biscuit, Savoury	01003	2905	Freezer	Min.	240	Cookies, crispy
B	Kenya	Biscuit, Sweet	01004	2905	Freezer	Min.	240	Cookies, crispy
B	Kenya	Biscuit, Savoury	01003	2905	Freezer	Max.	365	Cookies, crispy
B	Kenya	Biscuit, Sweet	01004	2905	Freezer	Max.	365	Cookies, crispy
B	Kenya	Maize, grain, yellow variety, whole, dry, raw	01019	2905	Pantry	Min.	180	Cornmeal, regular, degerminated
B	Kenya	Maize meal, sifted, fortified, packaged, raw	01020	2905	Pantry	Min.	180	Cornmeal, regular, degerminated
B	Kenya	Maize, White, Degermed (Muthokoi)	01021	2905	Pantry	Min.	180	Cornmeal, regular, degerminated
B	Kenya	Maize, grain, white variety, whole, dry, raw	01018	2905	Pantry	Min.	180	Cornmeal, regular, degerminated
B	Kenya	Maize, grain, yellow variety, whole, dry, raw	01019	2905	Pantry	Max.	365	Cornmeal, regular, degerminated
B	Kenya	Maize meal, sifted, fortified, packaged, raw	01020	2905	Pantry	Max.	365	Cornmeal, regular, degerminated
B	Kenya	Maize, White, Degermed (Muthokoi)	01021	2905	Pantry	Max.	365	Cornmeal, regular, degerminated
B	Kenya	Maize, grain, white variety, whole, dry, raw	01018	2905	Pantry	Max.	365	Cornmeal, regular, degerminated
B	Kenya	Maize, whole, flour, raw	01022	2905	Pantry	Min.	540	Cornstarch
B	Kenya	Cornflour, from maize starch	01017	2905	Pantry	Min.	540	Cornstarch
B	Kenya	Maize, whole, flour, raw	01022	2905	Pantry	Max.	730	Cornstarch
B	Kenya	Cornflour, from maize starch	01017	2905	Pantry	Max.	730	Cornstarch
B	Kenya	Cheese, cottage (cow milk), plain, whole	06005	2948	Refrigerator		14	Cottage Cheese
B	Kenya	Cheese, cottage, Milk, Cow, Sour	06006	2948	Refrigerator		14	Cottage Cheese
B	Kenya	Cucumber, green, unpeeled, raw	04016	2918	Refrigerator	Min.	4	Cucumbers
B	Kenya	Cucumber, green, unpeeled, raw	04016	2918	Refrigerator	Max.	6	Cucumbers
B	Kenya	Date, raw	05008	2919	Pantry		60	Dates
B	Kenya	Date, raw	05008	2919	Refrigerator		365	Dates
B	Kenya	Date, raw	05008	2919	Freezer	Min.	365	Dates
B	Kenya	Date, raw	05008	2919	Freezer	Max.	730	Dates
B	Kenya	Eggplant / Brinjal, different varieties, whole edible, raw	04017	2918	Pantry		1	Eggplant
B	Kenya	Eggplant / Brinjal, different varieties, whole edible, raw	04017	2918	Refrigerator	Min.	4	Eggplant
B	Kenya	Eggplant / Brinjal, different varieties, whole edible, raw	04017	2918	Refrigerator	Max.	7	Eggplant
B	Kenya	Eggplant / Brinjal, different varieties, whole edible, raw	04017	2918	Freezer	Min.	180	Eggplant
B	Kenya	Eggplant / Brinjal, different varieties, whole edible, raw	04017	2918	Freezer	Max.	240	Eggplant
B	Kenya	Semolina	01035	2905	Pantry	Min.	180	Flour, white
B	Kenya	Wheat Flour-Atta	01042	2905	Pantry	Min.	180	Flour, white
B	Kenya	Wheat Flour (refined/fortified/sifted packaged), raw	01043	2905	Pantry	Min.	180	Flour, white
B	Kenya	Semolina	01035	2905	Pantry	Max.	365	Flour, white
B	Kenya	Wheat Flour-Atta	01042	2905	Pantry	Max.	365	Flour, white
B	Kenya	Wheat Flour (refined/fortified/sifted packaged), raw	01043	2905	Pantry	Max.	365	Flour, white
B	Kenya	Wheat, whole, flour, raw	01044	2905	Pantry	Min.	90	Flour, whole wheat
B	Kenya	Wheat, whole, flour, raw	01044	2905	Pantry	Max.	180	Flour, whole wheat
B	Kenya	Date, dried	05007	2919	Pantry		180	Fruits Dried, raisins, apricots, mangoes, cranberries, etc.
B	Kenya	Baobab fruit, powderly part, dry, raw	05005	2919	Pantry		180	Fruits Dried, raisins, apricots, mangoes, cranberries, etc.
B	Kenya	Grapes, green, raw	05010	2919	Pantry		1	Grapes
B	Kenya	Grapes, green, raw	05010	2919	Refrigerator		7	Grapes
B	Kenya	Grapes, green, raw	05010	2919	Freezer		30	Grapes
B	Kenya	Guava, pink-fleshed, raw	05011	2919	Refrigerator	Min.	2	Guava
B	Kenya	Guava, pink-fleshed, raw	05011	2919	Refrigerator	Max.	4	Guava
B	Kenya	Ice cream, caramel flavour, regular fat	06009	2948	Freezer		180	Ice Cream
B	Kenya	Ice cream, chocolate flavour, regular fat	06010	2948	Freezer		180	Ice Cream
B	Kenya	Ice cream, strawberry flavour, regular fat	06011	2948	Freezer		180	Ice Cream
B	Kenya	Ice cream, vanilla flavour, regular fat	06012	2948	Freezer		180	Ice Cream
B	Kenya	Ice cream, vanilla flavour, with nuts, regular fat	06013	2948	Freezer		180	Ice Cream
B	Kenya	Kale, Ethiopian (kanzera), leaves, raw	04019	2918	Refrigerator	Min.	3	Kale
B	Kenya	Kale (sukuma wiki) raw	04020	2918	Refrigerator	Min.	3	Kale
B	Kenya	Kale, Ethiopian (kanzera), leaves, raw	04019	2918	Refrigerator	Max.	5	Kale
B	Kenya	Kale (sukuma wiki) raw	04020	2918	Refrigerator	Max.	5	Kale
B	Kenya	Kale, Ethiopian (kanzera), leaves, raw	04019	2918	Freezer	Min.	240	Kale
B	Kenya	Kale (sukuma wiki) raw	04020	2918	Freezer	Min.	240	Kale
B	Kenya	Kale, Ethiopian (kanzera), leaves, raw	04019	2918	Freezer	Max.	365	Kale
B	Kenya	Kale (sukuma wiki) raw	04020	2918	Freezer	Max.	365	Kale
B	Kenya	Milk, cow, whole, fermented (Lala - Industrial)	06020	2948	Refrigerator		7	Kefir, fermented milk
B	Kenya	Milk, cow, whole, fermented (Lala - mursik)	06021	2948	Refrigerator		7	Kefir, fermented milk
B	Kenya	Leeks, bulb and stem, raw	04021	2918	Refrigerator	Min.	7	Leeks
B	Kenya	Leeks, bulb and stem, raw	04021	2918	Refrigerator	Max.	14	Leeks
B	Kenya	Leeks, bulb and stem, raw	04021	2918	Freezer	Min.	300	Leeks
B	Kenya	Leeks, bulb and stem, raw	04021	2918	Freezer	Max.	365	Leeks
B	Kenya	Lemon, juice, home squeezed	05013	2919	Refrigerator		6	Lemon Juice, fresh squeezed
B	Kenya	Lemon, juice, home squeezed	05013	2919	Freezer		365	Lemon Juice, fresh squeezed
B	Kenya	Amaranth, leaves, picked, raw	04001	2918	Refrigerator	Min.	3	Lettuce, leaf, spinach
B	Kenya	Black (African) nightshade, indigenous, leaves, picked, raw	04003	2918	Refrigerator	Min.	3	Lettuce, leaf, spinach
B	Kenya	Cowpea, leaves, picked, raw	04015	2918	Refrigerator	Min.	3	Lettuce, leaf, spinach
B	Kenya	Lettuce, not further defined, raw	04022	2918	Refrigerator	Min.	3	Lettuce, leaf, spinach
B	Kenya	Spinach, leaves, raw	04030	2918	Refrigerator	Min.	3	Lettuce, leaf, spinach
B	Kenya	Vine (African) spinach, picked leaves, raw	04038	2918	Refrigerator	Min.	3	Lettuce, leaf, spinach
B	Kenya	Jute mallow, picked leaves, raw	04018	2918	Refrigerator	Min.	3	Lettuce, leaf, spinach
B	Kenya	Pumpkin, leaves, raw	04028	2918	Refrigerator	Min.	3	Lettuce, leaf, spinach
B	Kenya	Spider plant, leaves, raw	04029	2918	Refrigerator	Min.	3	Lettuce, leaf, spinach
B	Kenya	Spinach, Swiss chard, leaves, raw	04031	2918	Refrigerator	Min.	3	Lettuce, leaf, spinach
B	Kenya	Stinging nettle, leaves, raw	04033	2918	Refrigerator	Min.	3	Lettuce, leaf, spinach
B	Kenya	Sweet Potato (Leaves)	04034	2918	Refrigerator	Min.	3	Lettuce, leaf, spinach
B	Kenya	Amaranth, leaves, picked, raw	04001	2918	Refrigerator	Max.	7	Lettuce, leaf, spinach
B	Kenya	Black (African) nightshade, indigenous, leaves, picked, raw	04003	2918	Refrigerator	Max.	7	Lettuce, leaf, spinach
B	Kenya	Cowpea, leaves, picked, raw	04015	2918	Refrigerator	Max.	7	Lettuce, leaf, spinach
B	Kenya	Lettuce, not further defined, raw	04022	2918	Refrigerator	Max.	7	Lettuce, leaf, spinach
B	Kenya	Spinach, leaves, raw	04030	2918	Refrigerator	Max.	7	Lettuce, leaf, spinach
B	Kenya	Vine (African) spinach, picked leaves, raw	04038	2918	Refrigerator	Max.	7	Lettuce, leaf, spinach
B	Kenya	Jute mallow, picked leaves, raw	04018	2918	Refrigerator	Max.	7	Lettuce, leaf, spinach
B	Kenya	Pumpkin, leaves, raw	04028	2918	Refrigerator	Max.	7	Lettuce, leaf, spinach
B	Kenya	Spider plant, leaves, raw	04029	2918	Refrigerator	Max.	7	Lettuce, leaf, spinach
B	Kenya	Spinach, Swiss chard, leaves, raw	04031	2918	Refrigerator	Max.	7	Lettuce, leaf, spinach
B	Kenya	Stinging nettle, leaves, raw	04033	2918	Refrigerator	Max.	7	Lettuce, leaf, spinach
B	Kenya	Sweet Potato (Leaves)	04034	2918	Refrigerator	Max.	7	Lettuce, leaf, spinach
B	Kenya	Lime, juice	05016	2919	Pantry	Min.	365	Lime Juice
B	Kenya	Lime, juice	05016	2919	Pantry	Max.	540	Lime Juice
B	Kenya	Milk, cow, condensed, skimmed, sweetened, raw	06015	2948	Pantry		365	Milk, canned evaporated or condensed
B	Kenya	Milk, cow, condensed, whole, sweetened, raw	06016	2948	Pantry		365	Milk, canned evaporated or condensed
B	Kenya	Milk, cow, skimmed, raw	06019	2948	Refrigerator	Min.	1		MILK-ED (2022)
B	Kenya	Milk, cow, whole, fresh, raw	06022	2948	Refrigerator	Min.	1		MILK-ED (2022)
B	Kenya	Milk, cow, skimmed, raw	06019	2948	Refrigerator	Max.	2		MILK-ED (2022)
B	Kenya	Milk, cow, whole, fresh, raw	06022	2948	Refrigerator	Max.	2		MILK-ED (2022)
B	Kenya	Milk, cow, skimmed, raw	06019	2948	Freezer		90	Milk, plain or flavored
B	Kenya	Milk, cow, whole, fresh, raw	06022	2948	Freezer		90	Milk, plain or flavored
B	Kenya	Millet, bulrush, flour	01024	2905	Pantry		30	Millet, flour, meal
B	Kenya	Millet, finger, flour	01026	2905	Pantry		30	Millet, flour, meal
B	Kenya	Millet, bulrush, flour	01024	2905	Freezer		60	Millet, flour, meal
B	Kenya	Millet, finger, flour	01026	2905	Freezer		60	Millet, flour, meal
B	Kenya	Millet, bulrush, grain, dry, raw	01025	2905	Pantry		60	Millet, whole grain
B	Kenya	Millet, Finger, Grain, Dried, Raw	01027	2905	Pantry		60	Millet, whole grain
B	Kenya	Millet, bulrush, grain, dry, raw	01025	2905	Freezer		120	Millet, whole grain
B	Kenya	Millet, Finger, Grain, Dried, Raw	01027	2905	Freezer		120	Millet, whole grain
B	Kenya	Mushroom, fresh, raw	04023	2918	Refrigerator	Min.	3	Mushrooms
B	Kenya	Mushroom, fresh, raw	04023	2918	Refrigerator	Max.	7	Mushrooms
B	Kenya	Mushroom, fresh, raw	04023	2918	Freezer	Min.	300	Mushrooms
B	Kenya	Mushroom, fresh, raw	04023	2918	Freezer	Max.	365	Mushrooms
B	Kenya	Mushroom, dried, raw	04024	2918	Pantry	Min.	365	Mushrooms, dried
B	Kenya	Mushroom, dried, raw	04024	2918	Pantry	Max.	730	Mushrooms, dried
B	Kenya	Oat bran, unprocessed, uncooked	01029	2905	Pantry		120	Oats, whole grain
B	Kenya	Oat bran, unprocessed, uncooked	01029	2905	Freezer		240	Oats, whole grain
B	Kenya	Okra, fresh, raw	04026	2918	Pantry		1	Okra
B	Kenya	Okra, fresh, raw	04026	2918	Refrigerator	Min.	2	Okra
B	Kenya	Okra, fresh, raw	04026	2918	Refrigerator	Max.	3	Okra
B	Kenya	Okra, fresh, raw	04026	2918	Freezer	Min.	300	Okra
B	Kenya	Okra, fresh, raw	04026	2918	Freezer	Max.	365	Okra
B	Kenya	Orange, Juice	05022	2919	Refrigerator	Min.	7	Orange Juice, commercially packaged carton
B	Kenya	Orange, Juice	05022	2919	Refrigerator	Max.	10	Orange Juice, commercially packaged carton
B	Kenya	Orange, Juice	05022	2919	Freezer	Min.	240	Orange Juice, commercially packaged carton
B	Kenya	Orange, Juice	05022	2919	Freezer	Max.	365	Orange Juice, commercially packaged carton
B	Kenya	Tangerine, juice, non-commercial	05035	2919	Refrigerator	Min.	2	Orange Juice, freshly squeezed
B	Kenya	Tangerine, juice, non-commercial	05035	2919	Refrigerator	Max.	3	Orange Juice, freshly squeezed
B	Kenya	Tangerine, juice, non-commercial	05035	2919	Freezer	Min.	14	Orange Juice, freshly squeezed
B	Kenya	Tangerine, juice, non-commercial	05035	2919	Freezer	Max.	21	Orange Juice, freshly squeezed
B	Kenya	Mango, ripe, raw	05019	2919	Pantry	Min.	3	Papaya Mango Feijoa Passionfruit Casaha Melon
B	Kenya	Mango, unripe, raw	05020	2919	Pantry	Min.	3	Papaya Mango Feijoa Passionfruit Casaha Melon
B	Kenya	Passion fruit, dark purple skin, raw	05025	2919	Pantry	Min.	3	Papaya Mango Feijoa Passionfruit Casaha Melon
B	Kenya	Mango, ripe, raw	05019	2919	Pantry	Max.	5	Papaya Mango Feijoa Passionfruit Casaha Melon
B	Kenya	Mango, unripe, raw	05020	2919	Pantry	Max.	5	Papaya Mango Feijoa Passionfruit Casaha Melon
B	Kenya	Passion fruit, dark purple skin, raw	05025	2919	Pantry	Max.	5	Papaya Mango Feijoa Passionfruit Casaha Melon
B	Kenya	Mango, ripe, raw	05019	2919	Refrigerator		7	Papaya Mango Feijoa Passionfruit Casaha Melon
B	Kenya	Mango, unripe, raw	05020	2919	Refrigerator		7	Papaya Mango Feijoa Passionfruit Casaha Melon
B	Kenya	Passion fruit, dark purple skin, raw	05025	2919	Refrigerator		7	Papaya Mango Feijoa Passionfruit Casaha Melon
B	Kenya	Mango, ripe, raw	05019	2919	Freezer	Min.	180	Papaya Mango Feijoa Passionfruit Casaha Melon
B	Kenya	Mango, unripe, raw	05020	2919	Freezer	Min.	180	Papaya Mango Feijoa Passionfruit Casaha Melon
B	Kenya	Passion fruit, dark purple skin, raw	05025	2919	Freezer	Min.	180	Papaya Mango Feijoa Passionfruit Casaha Melon
B	Kenya	Mango, ripe, raw	05019	2919	Freezer	Max.	240	Papaya Mango Feijoa Passionfruit Casaha Melon
B	Kenya	Mango, unripe, raw	05020	2919	Freezer	Max.	240	Papaya Mango Feijoa Passionfruit Casaha Melon
B	Kenya	Passion fruit, dark purple skin, raw	05025	2919	Freezer	Max.	240	Papaya Mango Feijoa Passionfruit Casaha Melon
B	Kenya	Pasta, macaroni, plain, dry, raw-imported	01030	2905	Pantry		730	Pasta dry, without eggs
B	Kenya	Pasta, spaghetti, dry, raw-imported	01031	2905	Pantry		730	Pasta dry, without eggs
B	Kenya	Peach, yellow-fleshed, unpeeled, raw	05027	2919	Refrigerator	Min.	3	Peaches Nectarines Plums Pears Sapote
B	Kenya	Pear, unpeeled, raw	05028	2919	Refrigerator	Min.	3	Peaches Nectarines Plums Pears Sapote
B	Kenya	Plum, purple skin, raw	05031	2919	Refrigerator	Min.	3	Peaches Nectarines Plums Pears Sapote
B	Kenya	Peach, yellow-fleshed, unpeeled, raw	05027	2919	Refrigerator	Max.	5	Peaches Nectarines Plums Pears Sapote
B	Kenya	Pear, unpeeled, raw	05028	2919	Refrigerator	Max.	5	Peaches Nectarines Plums Pears Sapote
B	Kenya	Plum, purple skin, raw	05031	2919	Refrigerator	Max.	5	Peaches Nectarines Plums Pears Sapote
B	Kenya	Peach, yellow-fleshed, unpeeled, raw	05027	2919	Freezer		60	Peaches Nectarines Plums Pears Sapote
B	Kenya	Pear, unpeeled, raw	05028	2919	Freezer		60	Peaches Nectarines Plums Pears Sapote
B	Kenya	Plum, purple skin, raw	05031	2919	Freezer		60	Peaches Nectarines Plums Pears Sapote
B	Kenya	Capsicum (sweet peper), green, raw	04008	2918	Refrigerator	Min.	4	Peppers
B	Kenya	Capsicum (sweet peper), red, raw	04009	2918	Refrigerator	Min.	4	Peppers
B	Kenya	Capsicum (sweet peper), yellow, raw	04010	2918	Refrigerator	Min.	4	Peppers
B	Kenya	Capsicum (sweet peper), green, raw	04008	2918	Refrigerator	Max.	14	Peppers
B	Kenya	Capsicum (sweet peper), red, raw	04009	2918	Refrigerator	Max.	14	Peppers
B	Kenya	Capsicum (sweet peper), yellow, raw	04010	2918	Refrigerator	Max.	14	Peppers
B	Kenya	Capsicum (sweet peper), green, raw	04008	2918	Freezer	Min.	180	Peppers
B	Kenya	Capsicum (sweet peper), red, raw	04009	2918	Freezer	Min.	180	Peppers
B	Kenya	Capsicum (sweet peper), yellow, raw	04010	2918	Freezer	Min.	180	Peppers
B	Kenya	Capsicum (sweet peper), green, raw	04008	2918	Freezer	Max.	240	Peppers
B	Kenya	Capsicum (sweet peper), red, raw	04009	2918	Freezer	Max.	240	Peppers
B	Kenya	Capsicum (sweet peper), yellow, raw	04010	2918	Freezer	Max.	240	Peppers
B	Kenya	Pineapple, raw	05030	2919	Refrigerator	Min.	5	Pineapple
B	Kenya	Pineapple, raw	05030	2919	Refrigerator	Max.	7	Pineapple
B	Kenya	Pineapple, raw	05030	2919	Freezer	Min.	300	Pineapple
B	Kenya	Pineapple, raw	05030	2919	Freezer	Max.	365	Pineapple
B	Kenya	Pomegranate, raw	05032	2919	Pantry	Min.	2	Pomegranate
B	Kenya	Pomegranate, raw	05032	2919	Pantry	Max.	5	Pomegranate
B	Kenya	Pomegranate, raw	05032	2919	Refrigerator	Min.	30	Pomegranate
B	Kenya	Pomegranate, raw	05032	2919	Refrigerator	Max.	90	Pomegranate
B	Kenya	Pomegranate, raw	05032	2919	Freezer	Min.	300	Pomegranate
B	Kenya	Pomegranate, raw	05032	2919	Freezer	Max.	365	Pomegranate
B	Kenya	Potato, Irish (English), white variety, peeled, boiled, drained (without salt)	02025	2907	Refrigerator	Min.	3	Potato Salad
B	Kenya	Potato, Irish (English), white variety, peeled, steamed (without salt)	02026	2907	Refrigerator	Min.	3	Potato Salad
B	Kenya	Potato, Irish (English), white variety, peeled, boiled, drained (without salt)	02025	2907	Refrigerator	Max.	5	Potato Salad
B	Kenya	Potato, Irish (English), white variety, peeled, steamed (without salt)	02026	2907	Refrigerator	Max.	5	Potato Salad
B	Kenya	Milk, cow, powder, skimmed	06017	2948	Pantry	Min.	1095	Powdered Milk
B	Kenya	Milk, cow, powder, whole	06018	2948	Pantry	Min.	1095	Powdered Milk
B	Kenya	Milk, cow, powder, skimmed	06017	2948	Pantry	Max.	1825	Powdered Milk
B	Kenya	Milk, cow, powder, whole	06018	2948	Pantry	Max.	1825	Powdered Milk
B	Kenya	Pumpkin, flesh, yellow w/o seeds, raw	04027	2918	Pantry	Min.	60	Pumpkins
B	Kenya	Pumpkin, flesh, yellow w/o seeds, raw	04027	2918	Pantry	Max.	90	Pumpkins
B	Kenya	Pumpkin, flesh, yellow w/o seeds, raw	04027	2918	Refrigerator	Min.	90	Pumpkins
B	Kenya	Pumpkin, flesh, yellow w/o seeds, raw	04027	2918	Refrigerator	Max.	150	Pumpkins
B	Kenya	Radish, long, red skin, raw	02011	2918	Refrigerator	Min.	10	Radishes
B	Kenya	Radish, white skin, raw	02012	2918	Refrigerator	Min.	10	Radishes
B	Kenya	Radish, round, red skin, raw	02010	2918	Refrigerator	Min.	10	Radishes
B	Kenya	Radish, long, red skin, raw	02011	2918	Refrigerator	Max.	14	Radishes
B	Kenya	Radish, white skin, raw	02012	2918	Refrigerator	Max.	14	Radishes
B	Kenya	Radish, round, red skin, raw	02010	2918	Refrigerator	Max.	14	Radishes
B	Kenya	Raspberry, raw	05033	2919	Refrigerator	Min.	2	Raspberries
B	Kenya	Raspberry, raw	05033	2919	Refrigerator	Max.	3	Raspberries
B	Kenya	Raspberry, raw	05033	2919	Freezer	Min.	240	Raspberries
B	Kenya	Raspberry, raw	05033	2919	Freezer	Max.	365	Raspberries
B	Kenya	Rice, white, milled, polished grain, dry, raw	01034	2905	Pantry		730	Rice, white or wild
B	Kenya	Sorghum, Grain, Red, Flour	01038	2905	Pantry		60	Sorghum, flour, meal
B	Kenya	Sorghum, grain, white, flour	01040	2905	Pantry		60	Sorghum, flour, meal
B	Kenya	Sorghum, Grain, Red, Flour	01038	2905	Freezer		120	Sorghum, flour, meal
B	Kenya	Sorghum, grain, white, flour	01040	2905	Freezer		120	Sorghum, flour, meal
B	Kenya	Sorghum, Grain, Red, Dried, Raw	01037	2905	Pantry		120	Sorghum, whole grain
B	Kenya	Sorghum, grain, white, dry, raw	01039	2905	Pantry		120	Sorghum, whole grain
B	Kenya	Sorghum, Grain, Red, Dried, Raw	01037	2905	Freezer		240	Sorghum, whole grain
B	Kenya	Sorghum, grain, white, dry, raw	01039	2905	Freezer		240	Sorghum, whole grain
B	Kenya	Bitter gourd, whole, different varieties, raw	04002	2918	Pantry	Min.	1	Squash, summer and zucchini
B	Kenya	Bitter gourd, whole, different varieties, raw	04002	2918	Pantry	Max.	5	Squash, summer and zucchini
B	Kenya	Bitter gourd, whole, different varieties, raw	04002	2918	Refrigerator	Min.	4	Squash, summer and zucchini
B	Kenya	Bitter gourd, whole, different varieties, raw	04002	2918	Refrigerator	Max.	5	Squash, summer and zucchini
B	Kenya	Bitter gourd, whole, different varieties, raw	04002	2918	Freezer	Min.	300	Squash, summer and zucchini
B	Kenya	Bitter gourd, whole, different varieties, raw	04002	2918	Freezer	Max.	365	Squash, summer and zucchini
B	Kenya	Strawberry, raw	05034	2919	Refrigerator	Min.	2	Strawberries
B	Kenya	Strawberry, raw	05034	2919	Refrigerator	Max.	3	Strawberries
B	Kenya	Strawberry, raw	05034	2919	Freezer	Min.	240	Strawberries
B	Kenya	Strawberry, raw	05034	2919	Freezer	Max.	365	Strawberries
B	Kenya	Tomato, red, ripe, raw	04036	2918	Pantry		7	Tomatoes
B	Kenya	Tomato, red, ripe, raw	04036	2918	Freezer		60	Tomatoes
B	Kenya	Turnip, root, raw	02017	2918	Refrigerator		14	Turnips
B	Kenya	Turnip, root, raw	02017	2918	Freezer	Min.	240	Turnips
B	Kenya	Turnip, root, raw	02017	2918	Freezer	Max.	300	Turnips
B	Kenya	Watermelon, fruit, green with white stripes, raw	05038	2919	Pantry	Min.	1	Watermelon
B	Kenya	Watermelon, fruit, green with white stripes, raw	05038	2919	Pantry	Max.	2	Watermelon
B	Kenya	Watermelon, fruit, green with white stripes, raw	05038	2919	Refrigerator	Min.	3	Watermelon
B	Kenya	Watermelon, fruit, green with white stripes, raw	05038	2919	Refrigerator	Max.	4	Watermelon
B	Kenya	Watermelon, fruit, green with white stripes, raw	05038	2919	Freezer		365	Watermelon
B	Kenya	Rice, Flour	01032	2905	Pantry		90	Whole grains council
B	Kenya	Rice, Flour	01032	2905	Freezer		180	Whole grains council
B	Kenya	Scone, plain, commercial	01036	2905	Pantry	Min.	3	Whole Wheat Bread, commercially baked & pre-sliced
B	Kenya	Scone, plain, commercial	01036	2905	Pantry	Max.	5	Whole Wheat Bread, commercially baked & pre-sliced
B	Kenya	Scone, plain, commercial	01036	2905	Freezer		90	Whole Wheat Bread, commercially baked & pre-sliced
B	Kenya	Sweetpotato, orange, biofortified, raw	02014	2907	Pantry	Min.	14	Yams Sweet Potatoes
B	Kenya	Sweet potato, pink skin	02015	2907	Pantry	Min.	14	Yams Sweet Potatoes
B	Kenya	Yam, white, raw	02019	2907	Pantry	Min.	14	Yams Sweet Potatoes
B	Kenya	Sweetpotato, orange, biofortified, raw	02014	2907	Pantry	Max.	21	Yams Sweet Potatoes
B	Kenya	Sweet potato, pink skin	02015	2907	Pantry	Max.	21	Yams Sweet Potatoes
B	Kenya	Yam, white, raw	02019	2907	Pantry	Max.	21	Yams Sweet Potatoes
B	Kenya	Yoghurt, cow milk, whole, plain	06026	2948	Refrigerator	Min.	7	Yogurt
B	Kenya	Yoghurt, cow milk, whole, plain	06026	2948	Refrigerator	Max.	14	Yogurt
B	Kenya	Yoghurt, cow milk, whole, plain	06026	2948	Freezer	Min.	30	Yogurt
B	Kenya	Yoghurt, cow milk, whole, plain	06026	2948	Freezer	Max.	60	Yogurt
B	Kenya	Courgette, green, unpeeled, raw	04014	2918	Refrigerator		7	Zucchini, fresh, whole
B	Kenya	Courgette, green, unpeeled, raw	04014	2918	Freezer		300	Zucchini, fresh, whole
B	Kenya	Cassava, root, white, peeled, raw	02007	2907	Refrigerator		30		Ministry of Agriculture, Livestock, Fisheries and Cooperative (2021)
B	Kenya	Cassava, root, yellow, peeled, raw	02008	2907	Refrigerator		30		Ministry of Agriculture, Livestock, Fisheries and Cooperative (2021)
B	Kenya	Milk, camel, whole, fresh, raw	06014	2948	Refrigerator	Min.	1		MILK-ED (2022)
B	Kenya	Milk, goat, fluid, whole, raw	06023	2948	Refrigerator	Min.	1		MILK-ED (2022)
B	Kenya	Milk, sheep, fluid, whole, raw	06025	2948	Refrigerator	Min.	1		MILK-ED (2022)
B	Kenya	Milk, camel, whole, fresh, raw	06014	2948	Refrigerator	Max.	2		MILK-ED (2022)
B	Kenya	Milk, goat, fluid, whole, raw	06023	2948	Refrigerator	Max.	2		MILK-ED (2022)
B	Kenya	Milk, sheep, fluid, whole, raw	06025	2948	Refrigerator	Max.	2		MILK-ED (2022)
B	Tanzania	Apple juice	603	2919	Refrigerator		6	Apple Juice, fresh squeezed
B	Tanzania	Apple juice	603	2919	Freezer		365	Apple Juice, fresh squeezed
B	Tanzania	Apple, raw with skin	129	2919	Pantry		21	Apples
B	Tanzania	Apple, raw with skin	129	2919	Refrigerator	Min.	28	Apples
B	Tanzania	Apple, raw with skin	129	2919	Refrigerator	Max.	42	Apples
B	Tanzania	Apple, raw with skin	129	2919	Freezer		240	Apples
B	Tanzania	Avocado, raw all common variety	101	2919	Refrigerator	Min.	3	Avocados
B	Tanzania	Avocado, raw all common variety	101	2919	Refrigerator	Max.	4	Avocados
B	Tanzania	Banana, ripe	102	2919	Refrigerator		3	Bananas
B	Tanzania	Banana, ripe	102	2919	Freezer	Min.	60	Bananas
B	Tanzania	Banana, ripe	102	2919	Freezer	Max.	90	Bananas
B	Tanzania	Bean, cluster	424	2918	Refrigerator	Min.	3	Beans And Peas, green, fava, lima, soybean, wax, snow, sugar snap
B	Tanzania	Bean, fresh	425	2918	Refrigerator	Min.	3	Beans And Peas, green, fava, lima, soybean, wax, snow, sugar snap
B	Tanzania	Pea, green, fresh	418	2918	Refrigerator	Min.	3	Beans And Peas, green, fava, lima, soybean, wax, snow, sugar snap
B	Tanzania	Bean, cluster	424	2918	Refrigerator	Max.	5	Beans And Peas, green, fava, lima, soybean, wax, snow, sugar snap
B	Tanzania	Bean, fresh	425	2918	Refrigerator	Max.	5	Beans And Peas, green, fava, lima, soybean, wax, snow, sugar snap
B	Tanzania	Pea, green, fresh	418	2918	Refrigerator	Max.	5	Beans And Peas, green, fava, lima, soybean, wax, snow, sugar snap
B	Tanzania	Bean, cluster	424	2918	Freezer		240	Beans And Peas, green, fava, lima, soybean, wax, snow, sugar snap
B	Tanzania	Bean, fresh	425	2918	Freezer		240	Beans And Peas, green, fava, lima, soybean, wax, snow, sugar snap
B	Tanzania	Pea, green, fresh	418	2918	Freezer		240	Beans And Peas, green, fava, lima, soybean, wax, snow, sugar snap
B	Tanzania	Chapati (dry)	513	2905	Pantry	Min.	3	Bread, homemade
B	Tanzania	Chapati with oil	512	2905	Pantry	Min.	3	Bread, homemade
B	Tanzania	Chapati (dry)	513	2905	Pantry	Max.	5	Bread, homemade
B	Tanzania	Chapati with oil	512	2905	Pantry	Max.	5	Bread, homemade
B	Tanzania	Chapati (dry)	513	2905	Refrigerator	Min.	60	Bread, homemade
B	Tanzania	Chapati with oil	512	2905	Refrigerator	Min.	60	Bread, homemade
B	Tanzania	Chapati (dry)	513	2905	Refrigerator	Max.	90	Bread, homemade
B	Tanzania	Chapati with oil	512	2905	Refrigerator	Max.	90	Bread, homemade
B	Tanzania	Cabbage, Chinese, raw	431	2918	Refrigerator	Min.	7	Cabbage
B	Tanzania	Cabbage, green or white, raw	403	2918	Refrigerator	Min.	7	Cabbage
B	Tanzania	Cabbage, Chinese, raw	431	2918	Refrigerator	Max.	14	Cabbage
B	Tanzania	Cabbage, green or white, raw	403	2918	Refrigerator	Max.	14	Cabbage
B	Tanzania	Cabbage, Chinese, raw	431	2918	Freezer	Min.	300	Cabbage
B	Tanzania	Cabbage, green or white, raw	403	2918	Freezer	Min.	300	Cabbage
B	Tanzania	Cabbage, Chinese, raw	431	2918	Freezer	Max.	365	Cabbage
B	Tanzania	Cabbage, green or white, raw	403	2918	Freezer	Max.	365	Cabbage
B	Tanzania	Tomato juice	489	2918	Pantry	Min.	365	Canned Goods, high acid (such as juices, fruit, pickles, sauerkraut, tomato soup, and foods in vinegar-based sauce)
B	Tanzania	Tomato juice	489	2918	Pantry	Max.	540	Canned Goods, high acid (such as juices, fruit, pickles, sauerkraut, tomato soup, and foods in vinegar-based sauce)
B	Tanzania	Carrot, juice	430	2918	Refrigerator		6	Carrot Juice, fresh squeezed
B	Tanzania	Carrot, juice	430	2918	Freezer		365	Carrot Juice, fresh squeezed
B	Tanzania	Carrot, raw	404	2918	Refrigerator	Min.	14	Carrots Parsnips
B	Tanzania	Carrot, raw	404	2918	Refrigerator	Max.	21	Carrots Parsnips
B	Tanzania	Carrot, raw	404	2918	Freezer	Min.	300	Carrots Parsnips
B	Tanzania	Carrot, raw	404	2918	Freezer	Max.	365	Carrots Parsnips
B	Tanzania	Cauliflower, raw	406	2918	Refrigerator	Min.	3	Cauliflower
B	Tanzania	Cauliflower, raw	406	2918	Refrigerator	Max.	5	Cauliflower
B	Tanzania	Cauliflower, raw	406	2918	Freezer	Min.	300	Cauliflower
B	Tanzania	Cauliflower, raw	406	2918	Freezer	Max.	365	Cauliflower
B	Tanzania	Cheese, chedder	261	2948	Pantry		180	Cheese, hard such as cheddar, swiss, block parmesan
B	Tanzania	Cheese, chedder	261	2948	Freezer		180	Cheese, hard such as cheddar, swiss, block parmesan
B	Tanzania	Cheese, mozzarella	259	2948	Refrigerator		30	Cheese, shredded; cheddar, mozzarella, etc.
B	Tanzania	Cheese, mozzarella	259	2948	Freezer	Min.	90	Cheese, shredded; cheddar, mozzarella, etc.
B	Tanzania	Cheese, mozzarella	259	2948	Freezer	Max.	120	Cheese, shredded; cheddar, mozzarella, etc.
B	Tanzania	Grapefruit	135	2919	Pantry		10	Citrus Fruit, lemon, lime, orange, grapefruit, tangerines, clementines
B	Tanzania	Lime, raw	110	2919	Pantry		10	Citrus Fruit, lemon, lime, orange, grapefruit, tangerines, clementines
B	Tanzania	Orange, raw - AP	114	2919	Pantry		10	Citrus Fruit, lemon, lime, orange, grapefruit, tangerines, clementines
B	Tanzania	Tangerine, raw	124	2919	Pantry		10	Citrus Fruit, lemon, lime, orange, grapefruit, tangerines, clementines
B	Tanzania	Grapefruit	135	2919	Refrigerator	Min.	10	Citrus Fruit, lemon, lime, orange, grapefruit, tangerines, clementines
B	Tanzania	Lime, raw	110	2919	Refrigerator	Min.	10	Citrus Fruit, lemon, lime, orange, grapefruit, tangerines, clementines
B	Tanzania	Orange, raw - AP	114	2919	Refrigerator	Min.	10	Citrus Fruit, lemon, lime, orange, grapefruit, tangerines, clementines
B	Tanzania	Tangerine, raw	124	2919	Refrigerator	Min.	10	Citrus Fruit, lemon, lime, orange, grapefruit, tangerines, clementines
B	Tanzania	Grapefruit	135	2919	Refrigerator	Max.	21	Citrus Fruit, lemon, lime, orange, grapefruit, tangerines, clementines
B	Tanzania	Lime, raw	110	2919	Refrigerator	Max.	21	Citrus Fruit, lemon, lime, orange, grapefruit, tangerines, clementines
B	Tanzania	Orange, raw - AP	114	2919	Refrigerator	Max.	21	Citrus Fruit, lemon, lime, orange, grapefruit, tangerines, clementines
B	Tanzania	Tangerine, raw	124	2919	Refrigerator	Max.	21	Citrus Fruit, lemon, lime, orange, grapefruit, tangerines, clementines
B	Tanzania	Coffee, instatnt	472	2918	Pantry		365	Coffee, instant
B	Tanzania	Bread roll	2	2905	Pantry	Min.	14	Commercial Bread Products, including pan breads, flat breads, rolls, and buns
B	Tanzania	Bread, white	3	2905	Pantry	Min.	14	Commercial Bread Products, including pan breads, flat breads, rolls, and buns
B	Tanzania	Pancake	514	2905	Pantry	Min.	14	Commercial Bread Products, including pan breads, flat breads, rolls, and buns
B	Tanzania	Bread roll	2	2905	Pantry	Max.	18	Commercial Bread Products, including pan breads, flat breads, rolls, and buns
B	Tanzania	Bread, white	3	2905	Pantry	Max.	18	Commercial Bread Products, including pan breads, flat breads, rolls, and buns
B	Tanzania	Pancake	514	2905	Pantry	Max.	18	Commercial Bread Products, including pan breads, flat breads, rolls, and buns
B	Tanzania	Bread roll	2	2905	Refrigerator	Min.	14	Commercial Bread Products, including pan breads, flat breads, rolls, and buns
B	Tanzania	Bread, white	3	2905	Refrigerator	Min.	14	Commercial Bread Products, including pan breads, flat breads, rolls, and buns
B	Tanzania	Pancake	514	2905	Refrigerator	Min.	14	Commercial Bread Products, including pan breads, flat breads, rolls, and buns
B	Tanzania	Bread roll	2	2905	Refrigerator	Max.	21	Commercial Bread Products, including pan breads, flat breads, rolls, and buns
B	Tanzania	Bread, white	3	2905	Refrigerator	Max.	21	Commercial Bread Products, including pan breads, flat breads, rolls, and buns
B	Tanzania	Pancake	514	2905	Refrigerator	Max.	21	Commercial Bread Products, including pan breads, flat breads, rolls, and buns
B	Tanzania	Bread roll	2	2905	Freezer	Min.	90	Commercial Bread Products, including pan breads, flat breads, rolls, and buns
B	Tanzania	Bread, white	3	2905	Freezer	Min.	90	Commercial Bread Products, including pan breads, flat breads, rolls, and buns
B	Tanzania	Pancake	514	2905	Freezer	Min.	90	Commercial Bread Products, including pan breads, flat breads, rolls, and buns
B	Tanzania	Bread roll	2	2905	Freezer	Max.	150	Commercial Bread Products, including pan breads, flat breads, rolls, and buns
B	Tanzania	Bread, white	3	2905	Freezer	Max.	150	Commercial Bread Products, including pan breads, flat breads, rolls, and buns
B	Tanzania	Pancake	514	2905	Freezer	Max.	150	Commercial Bread Products, including pan breads, flat breads, rolls, and buns
B	Tanzania	Cake	6	2905	Pantry	Min.	3	Commercial Cakes And Muffins
B	Tanzania	Cake	6	2905	Pantry	Max.	7	Commercial Cakes And Muffins
B	Tanzania	Cake	6	2905	Freezer		180	Commercial Cakes And Muffins
B	Tanzania	Vermicelli - cooked	527	2905	Pantry	Min.	3	Cooked Pasta
B	Tanzania	Vermicelli with coconut milk and sugar	535	2905	Pantry	Min.	3	Cooked Pasta
B	Tanzania	Vermicelli with oil and sugar	536	2905	Pantry	Min.	3	Cooked Pasta
B	Tanzania	Vermicelli with coconut milk and salt	537	2905	Pantry	Min.	3	Cooked Pasta
B	Tanzania	Vermicelli - cooked	527	2905	Pantry	Max.	5	Cooked Pasta
B	Tanzania	Vermicelli with coconut milk and sugar	535	2905	Pantry	Max.	5	Cooked Pasta
B	Tanzania	Vermicelli with oil and sugar	536	2905	Pantry	Max.	5	Cooked Pasta
B	Tanzania	Vermicelli with coconut milk and salt	537	2905	Pantry	Max.	5	Cooked Pasta
B	Tanzania	Vermicelli - cooked	527	2905	Freezer	Min.	30	Cooked Pasta
B	Tanzania	Vermicelli with coconut milk and sugar	535	2905	Freezer	Min.	30	Cooked Pasta
B	Tanzania	Vermicelli with oil and sugar	536	2905	Freezer	Min.	30	Cooked Pasta
B	Tanzania	Vermicelli with coconut milk and salt	537	2905	Freezer	Min.	30	Cooked Pasta
B	Tanzania	Vermicelli - cooked	527	2905	Freezer	Max.	60	Cooked Pasta
B	Tanzania	Vermicelli with coconut milk and sugar	535	2905	Freezer	Max.	60	Cooked Pasta
B	Tanzania	Vermicelli with oil and sugar	536	2905	Freezer	Max.	60	Cooked Pasta
B	Tanzania	Vermicelli with coconut milk and salt	537	2905	Freezer	Max.	60	Cooked Pasta
B	Tanzania	Biscuit	1	2905	Pantry	Min.	120	Cookies, crispy
B	Tanzania	Cookie	7	2905	Pantry	Min.	120	Cookies, crispy
B	Tanzania	Biscuit	1	2905	Pantry	Max.	180	Cookies, crispy
B	Tanzania	Cookie	7	2905	Pantry	Max.	180	Cookies, crispy
B	Tanzania	Biscuit	1	2905	Freezer	Min.	240	Cookies, crispy
B	Tanzania	Cookie	7	2905	Freezer	Min.	240	Cookies, crispy
B	Tanzania	Biscuit	1	2905	Freezer	Max.	365	Cookies, crispy
B	Tanzania	Cookie	7	2905	Freezer	Max.	365	Cookies, crispy
B	Tanzania	Maize, on the cob, immature	14	2905	Refrigerator	Min.	1	Corn On The Cob
B	Tanzania	Maize, on the cob, immature	14	2905	Refrigerator	Max.	2	Corn On The Cob
B	Tanzania	Maize, on the cob, immature	14	2905	Freezer		240	Corn On The Cob
B	Tanzania	Mixed porridge flour (maize and oil)	34	2905	Pantry	Min.	180	Cornmeal, regular, degerminated
B	Tanzania	Mixed porridge flour (maize)	18	2905	Pantry	Min.	180	Cornmeal, regular, degerminated
B	Tanzania	Mixed porridge flour (maize and oil)	34	2905	Pantry	Max.	365	Cornmeal, regular, degerminated
B	Tanzania	Mixed porridge flour (maize)	18	2905	Pantry	Max.	365	Cornmeal, regular, degerminated
B	Tanzania	Maize, dried, raw	11	2905	Pantry		30	Cornmeal, stone ground or blue
B	Tanzania	Maize flour, dry	12	2905	Pantry	Min.	540	Cornstarch
B	Tanzania	Maize, yellow, flour	15	2905	Pantry	Min.	540	Cornstarch
B	Tanzania	Maize flour, dry	12	2905	Pantry	Max.	730	Cornstarch
B	Tanzania	Maize, yellow, flour	15	2905	Pantry	Max.	730	Cornstarch
B	Tanzania	Cheese, cream	258	2948	Refrigerator		14	Cream Cheese
B	Tanzania	Cucumber, with peel, raw	407	2918	Refrigerator	Min.	4	Cucumbers
B	Tanzania	Cucumber, with peel, raw	407	2918	Refrigerator	Max.	6	Cucumbers
B	Tanzania	Date, yellow	134	2919	Pantry		60	Dates
B	Tanzania	Date, yellow	134	2919	Refrigerator		365	Dates
B	Tanzania	Date, yellow	134	2919	Freezer	Min.	365	Dates
B	Tanzania	Date, yellow	134	2919	Freezer	Max.	730	Dates
B	Tanzania	Donut	8	2905	Pantry	Min.	1	Doughnuts
B	Tanzania	Wheat, dough, deep fried	28	2905	Pantry	Min.	1	Doughnuts
B	Tanzania	Donut- african	532	2905	Pantry	Min.	1	Doughnuts
B	Tanzania	Donut	8	2905	Pantry	Max.	2	Doughnuts
B	Tanzania	Wheat, dough, deep fried	28	2905	Pantry	Max.	2	Doughnuts
B	Tanzania	Donut- african	532	2905	Pantry	Max.	2	Doughnuts
B	Tanzania	African egg plant	421	2918	Pantry		1	Eggplant
B	Tanzania	Eggplant, raw	408	2918	Pantry		1	Eggplant
B	Tanzania	African egg plant	421	2918	Refrigerator	Min.	4	Eggplant
B	Tanzania	Eggplant, raw	408	2918	Refrigerator	Min.	4	Eggplant
B	Tanzania	African egg plant	421	2918	Refrigerator	Max.	7	Eggplant
B	Tanzania	Eggplant, raw	408	2918	Refrigerator	Max.	7	Eggplant
B	Tanzania	African egg plant	421	2918	Freezer	Min.	180	Eggplant
B	Tanzania	Eggplant, raw	408	2918	Freezer	Min.	180	Eggplant
B	Tanzania	African egg plant	421	2918	Freezer	Max.	240	Eggplant
B	Tanzania	Eggplant, raw	408	2918	Freezer	Max.	240	Eggplant
B	Tanzania	Semolina	35	2905	Pantry	Min.	180	Flour, white
B	Tanzania	Wheat flour	29	2905	Pantry	Min.	180	Flour, white
B	Tanzania	Wheat flour, 72% extract	30	2905	Pantry	Min.	180	Flour, white
B	Tanzania	Wheat, flour, maida	31	2905	Pantry	Min.	180	Flour, white
B	Tanzania	Semolina	35	2905	Pantry	Max.	365	Flour, white
B	Tanzania	Wheat flour	29	2905	Pantry	Max.	365	Flour, white
B	Tanzania	Wheat flour, 72% extract	30	2905	Pantry	Max.	365	Flour, white
B	Tanzania	Wheat, flour, maida	31	2905	Pantry	Max.	365	Flour, white
B	Tanzania	Fruit flavored drink, concentrated	476	2919	Pantry		21	Fruit Juice In Cartons Fruit Drinks Punch
B	Tanzania	Date, red, dried	133	2919	Pantry		180	Fruits Dried, raisins, apricots, mangoes, cranberries, etc.
B	Tanzania	Garlic, fresh-AP	477	2918	Pantry		30	Garlic
B	Tanzania	Garlic, fresh-AP	477	2918	Refrigerator	Min.	3	Garlic
B	Tanzania	Garlic, fresh-AP	477	2918	Refrigerator	Max.	14	Garlic
B	Tanzania	Garlic, fresh-AP	477	2918	Freezer		30	Garlic
B	Tanzania	Grapes, pale green	105	2919	Pantry		1	Grapes
B	Tanzania	Grapes, pale green	105	2919	Refrigerator		7	Grapes
B	Tanzania	Grapes, pale green	105	2919	Freezer		30	Grapes
B	Tanzania	Guavas, common, raw	106	2919	Refrigerator	Min.	2	Guava
B	Tanzania	Guavas, common, raw	106	2919	Refrigerator	Max.	4	Guava
B	Tanzania	Ice cream	251	2948	Freezer		180	Ice Cream
B	Tanzania	Mixed fruit jam	610	2919	Pantry	Min.	180	Jams Jellies And Preserves
B	Tanzania	Mixed fruit jam	610	2919	Pantry	Max.	365	Jams Jellies And Preserves
B	Tanzania	Tomato ketchup	470	2918	Pantry		365	Ketchup Cocktail Or Chili Sauce
B	Tanzania	Cassava, leaf	409	2918	Refrigerator	Min.	3	Lettuce, leaf, spinach
B	Tanzania	Cowpea leaf	410	2918	Refrigerator	Min.	3	Lettuce, leaf, spinach
B	Tanzania	Green medium, leaf	411	2918	Refrigerator	Min.	3	Lettuce, leaf, spinach
B	Tanzania	Hare lettuce (mchunga)	426	2918	Refrigerator	Min.	3	Lettuce, leaf, spinach
B	Tanzania	Lettuce	414	2918	Refrigerator	Min.	3	Lettuce, leaf, spinach
B	Tanzania	Pumpkin leaf, raw	412	2918	Refrigerator	Min.	3	Lettuce, leaf, spinach
B	Tanzania	Salad, green	432	2918	Refrigerator	Min.	3	Lettuce, leaf, spinach
B	Tanzania	Sweet potato leaf	428	2918	Refrigerator	Min.	3	Lettuce, leaf, spinach
B	Tanzania	Taro leaf, raw	413	2918	Refrigerator	Min.	3	Lettuce, leaf, spinach
B	Tanzania	Cassava, leaf	409	2918	Refrigerator	Max.	7	Lettuce, leaf, spinach
B	Tanzania	Cowpea leaf	410	2918	Refrigerator	Max.	7	Lettuce, leaf, spinach
B	Tanzania	Green medium, leaf	411	2918	Refrigerator	Max.	7	Lettuce, leaf, spinach
B	Tanzania	Hare lettuce (mchunga)	426	2918	Refrigerator	Max.	7	Lettuce, leaf, spinach
B	Tanzania	Lettuce	414	2918	Refrigerator	Max.	7	Lettuce, leaf, spinach
B	Tanzania	Pumpkin leaf, raw	412	2918	Refrigerator	Max.	7	Lettuce, leaf, spinach
B	Tanzania	Salad, green	432	2918	Refrigerator	Max.	7	Lettuce, leaf, spinach
B	Tanzania	Sweet potato leaf	428	2918	Refrigerator	Max.	7	Lettuce, leaf, spinach
B	Tanzania	Taro leaf, raw	413	2918	Refrigerator	Max.	7	Lettuce, leaf, spinach
B	Tanzania	Milk, condensed, evaporated, without vitamin A	257	2948	Pantry		365	Milk, canned evaporated or condensed
B	Tanzania	Milk, condensed, sweetened	253	2948	Pantry		365	Milk, canned evaporated or condensed
B	Tanzania	Milk, cow, whole	255	2948	Refrigerator	Min.	1		MILK-ED (2022)
B	Tanzania	Milk, cow, whole	255	2948	Refrigerator	Max.	2		MILK-ED (2022)
B	Tanzania	Milk, cow, whole	255	2948	Freezer		90	Milk, plain or flavored
B	Tanzania	Millet, bulrush	16	2905	Pantry		60	Millet, whole grain
B	Tanzania	Millet, finger, grain or flour	17	2905	Pantry		60	Millet, whole grain
B	Tanzania	Millet, bulrush	16	2905	Freezer		120	Millet, whole grain
B	Tanzania	Millet, finger, grain or flour	17	2905	Freezer		120	Millet, whole grain
B	Tanzania	Mushroom	415	2918	Refrigerator	Min.	3	Mushrooms
B	Tanzania	Mushroom	415	2918	Refrigerator	Max.	7	Mushrooms
B	Tanzania	Mushroom	415	2918	Freezer	Min.	300	Mushrooms
B	Tanzania	Mushroom	415	2918	Freezer	Max.	365	Mushrooms
B	Tanzania	Okra, raw	416	2918	Pantry		1	Okra
B	Tanzania	Okra, raw	416	2918	Refrigerator	Min.	2	Okra
B	Tanzania	Okra, raw	416	2918	Refrigerator	Max.	3	Okra
B	Tanzania	Okra, raw	416	2918	Freezer	Min.	300	Okra
B	Tanzania	Okra, raw	416	2918	Freezer	Max.	365	Okra
B	Tanzania	Onion, raw	417	2918	Pantry		30	Onions, yellow, white, red, etc.
B	Tanzania	Onion, raw	417	2918	Refrigerator		60	Onions, yellow, white, red, etc.
B	Tanzania	Onion, raw	417	2918	Freezer	Min.	300	Onions, yellow, white, red, etc.
B	Tanzania	Onion, raw	417	2918	Freezer	Max.	365	Onions, yellow, white, red, etc.
B	Tanzania	Orange juice, concentrated, unsweetened	108	2919	Refrigerator	Min.	7	Orange Juice, commercially packaged carton
B	Tanzania	Orange drink, concentrated	462	2919	Refrigerator	Min.	7	Orange Juice, commercially packaged carton
B	Tanzania	Orange juice, concentrated, unsweetened	108	2919	Refrigerator	Max.	10	Orange Juice, commercially packaged carton
B	Tanzania	Orange drink, concentrated	462	2919	Refrigerator	Max.	10	Orange Juice, commercially packaged carton
B	Tanzania	Orange juice, concentrated, unsweetened	108	2919	Freezer	Min.	240	Orange Juice, commercially packaged carton
B	Tanzania	Orange drink, concentrated	462	2919	Freezer	Min.	240	Orange Juice, commercially packaged carton
B	Tanzania	Orange juice, concentrated, unsweetened	108	2919	Freezer	Max.	365	Orange Juice, commercially packaged carton
B	Tanzania	Orange drink, concentrated	462	2919	Freezer	Max.	365	Orange Juice, commercially packaged carton
B	Tanzania	Mango, ripe-fresh EP	112	2919	Pantry	Min.	3	Papaya Mango Feijoa Passionfruit Casaha Melon
B	Tanzania	Mango, unripe	113	2919	Pantry	Min.	3	Papaya Mango Feijoa Passionfruit Casaha Melon
B	Tanzania	Papaya, ripe	115	2919	Pantry	Min.	3	Papaya Mango Feijoa Passionfruit Casaha Melon
B	Tanzania	Papaya, unripe	116	2919	Pantry	Min.	3	Papaya Mango Feijoa Passionfruit Casaha Melon
B	Tanzania	Passion, fruit	117	2919	Pantry	Min.	3	Papaya Mango Feijoa Passionfruit Casaha Melon
B	Tanzania	Mango, ripe-fresh EP	112	2919	Pantry	Max.	5	Papaya Mango Feijoa Passionfruit Casaha Melon
B	Tanzania	Mango, unripe	113	2919	Pantry	Max.	5	Papaya Mango Feijoa Passionfruit Casaha Melon
B	Tanzania	Papaya, ripe	115	2919	Pantry	Max.	5	Papaya Mango Feijoa Passionfruit Casaha Melon
B	Tanzania	Papaya, unripe	116	2919	Pantry	Max.	5	Papaya Mango Feijoa Passionfruit Casaha Melon
B	Tanzania	Passion, fruit	117	2919	Pantry	Max.	5	Papaya Mango Feijoa Passionfruit Casaha Melon
B	Tanzania	Mango, ripe-fresh EP	112	2919	Refrigerator		7	Papaya Mango Feijoa Passionfruit Casaha Melon
B	Tanzania	Mango, unripe	113	2919	Refrigerator		7	Papaya Mango Feijoa Passionfruit Casaha Melon
B	Tanzania	Papaya, ripe	115	2919	Refrigerator		7	Papaya Mango Feijoa Passionfruit Casaha Melon
B	Tanzania	Papaya, unripe	116	2919	Refrigerator		7	Papaya Mango Feijoa Passionfruit Casaha Melon
B	Tanzania	Passion, fruit	117	2919	Refrigerator		7	Papaya Mango Feijoa Passionfruit Casaha Melon
B	Tanzania	Mango, ripe-fresh EP	112	2919	Freezer	Min.	180	Papaya Mango Feijoa Passionfruit Casaha Melon
B	Tanzania	Mango, unripe	113	2919	Freezer	Min.	180	Papaya Mango Feijoa Passionfruit Casaha Melon
B	Tanzania	Papaya, ripe	115	2919	Freezer	Min.	180	Papaya Mango Feijoa Passionfruit Casaha Melon
B	Tanzania	Papaya, unripe	116	2919	Freezer	Min.	180	Papaya Mango Feijoa Passionfruit Casaha Melon
B	Tanzania	Passion, fruit	117	2919	Freezer	Min.	180	Papaya Mango Feijoa Passionfruit Casaha Melon
B	Tanzania	Mango, ripe-fresh EP	112	2919	Freezer	Max.	240	Papaya Mango Feijoa Passionfruit Casaha Melon
B	Tanzania	Mango, unripe	113	2919	Freezer	Max.	240	Papaya Mango Feijoa Passionfruit Casaha Melon
B	Tanzania	Papaya, ripe	115	2919	Freezer	Max.	240	Papaya Mango Feijoa Passionfruit Casaha Melon
B	Tanzania	Papaya, unripe	116	2919	Freezer	Max.	240	Papaya Mango Feijoa Passionfruit Casaha Melon
B	Tanzania	Passion, fruit	117	2919	Freezer	Max.	240	Papaya Mango Feijoa Passionfruit Casaha Melon
B	Tanzania	Macaroni or spaghetti	33	2905	Pantry		730	Pasta dry, without eggs
B	Tanzania	Vermicelli, uncooked	27	2905	Pantry		730	Pasta dry, without eggs
B	Tanzania	Peach	127	2919	Refrigerator	Min.	3	Peaches Nectarines Plums Pears Sapote
B	Tanzania	Pear	118	2919	Refrigerator	Min.	3	Peaches Nectarines Plums Pears Sapote
B	Tanzania	Plums, raw	121	2919	Refrigerator	Min.	3	Peaches Nectarines Plums Pears Sapote
B	Tanzania	Peach	127	2919	Refrigerator	Max.	5	Peaches Nectarines Plums Pears Sapote
B	Tanzania	Pear	118	2919	Refrigerator	Max.	5	Peaches Nectarines Plums Pears Sapote
B	Tanzania	Plums, raw	121	2919	Refrigerator	Max.	5	Peaches Nectarines Plums Pears Sapote
B	Tanzania	Peach	127	2919	Freezer		60	Peaches Nectarines Plums Pears Sapote
B	Tanzania	Pear	118	2919	Freezer		60	Peaches Nectarines Plums Pears Sapote
B	Tanzania	Plums, raw	121	2919	Freezer		60	Peaches Nectarines Plums Pears Sapote
B	Tanzania	Chilli, green	427	2918	Refrigerator	Min.	4	Peppers
B	Tanzania	Green pepper (capsicum)	429	2918	Refrigerator	Min.	4	Peppers
B	Tanzania	Chilli, green	427	2918	Refrigerator	Max.	14	Peppers
B	Tanzania	Green pepper (capsicum)	429	2918	Refrigerator	Max.	14	Peppers
B	Tanzania	Chilli, green	427	2918	Freezer	Min.	180	Peppers
B	Tanzania	Green pepper (capsicum)	429	2918	Freezer	Min.	180	Peppers
B	Tanzania	Chilli, green	427	2918	Freezer	Max.	240	Peppers
B	Tanzania	Green pepper (capsicum)	429	2918	Freezer	Max.	240	Peppers
B	Tanzania	Pineapple, raw, all variety	119	2919	Refrigerator	Min.	5	Pineapple
B	Tanzania	Pineapple, raw, all variety	119	2919	Refrigerator	Max.	7	Pineapple
B	Tanzania	Pineapple, raw, all variety	119	2919	Freezer	Min.	300	Pineapple
B	Tanzania	Pineapple, raw, all variety	119	2919	Freezer	Max.	365	Pineapple
B	Tanzania	Potato, crisps, plain, salted	354	2907	Pantry		60	Potato Chips
B	Tanzania	Potato chips	960	2907	Pantry		60	Potato Chips
B	Tanzania	Potato, English, cooked	353	2907	Refrigerator	Min.	3	Potato Salad
B	Tanzania	Potato, boiled	961	2907	Refrigerator	Min.	3	Potato Salad
B	Tanzania	Potato, English, cooked	353	2907	Refrigerator	Max.	5	Potato Salad
B	Tanzania	Potato, boiled	961	2907	Refrigerator	Max.	5	Potato Salad
B	Tanzania	Milk powder, full-cream	254	2948	Pantry	Min.	1095	Powdered Milk
B	Tanzania	Milk powder, non-fat without vitamin A	260	2948	Pantry	Min.	1095	Powdered Milk
B	Tanzania	Milk powder, full-cream	254	2948	Pantry	Max.	1825	Powdered Milk
B	Tanzania	Milk powder, non-fat without vitamin A	260	2948	Pantry	Max.	1825	Powdered Milk
B	Tanzania	Raspberry	128	2919	Refrigerator	Min.	2	Raspberries
B	Tanzania	Raspberry	128	2919	Refrigerator	Max.	3	Raspberries
B	Tanzania	Raspberry	128	2919	Freezer	Min.	240	Raspberries
B	Tanzania	Raspberry	128	2919	Freezer	Max.	365	Raspberries
B	Tanzania	Rice, white grain, raw	23	2905	Pantry		730	Rice, white or wild
B	Tanzania	Sorghum, flour	26	2905	Pantry		60	Sorghum, flour, meal
B	Tanzania	Sorghum, flour	26	2905	Freezer		120	Sorghum, flour, meal
B	Tanzania	Sorghum	24	2905	Pantry		120	Sorghum, whole grain
B	Tanzania	Sorghum	24	2905	Freezer		240	Sorghum, whole grain
B	Tanzania	Squash, summer, fresh –AP	357	2918	Pantry	Min.	1	Squash, summer and zucchini
B	Tanzania	Squash, summer, fresh,-EP	366	2918	Pantry	Min.	1	Squash, summer and zucchini
B	Tanzania	Squash, summer, fresh –AP	357	2918	Pantry	Max.	5	Squash, summer and zucchini
B	Tanzania	Squash, summer, fresh,-EP	366	2918	Pantry	Max.	5	Squash, summer and zucchini
B	Tanzania	Squash, summer, fresh –AP	357	2918	Refrigerator	Min.	4	Squash, summer and zucchini
B	Tanzania	Squash, summer, fresh,-EP	366	2918	Refrigerator	Min.	4	Squash, summer and zucchini
B	Tanzania	Squash, summer, fresh –AP	357	2918	Refrigerator	Max.	5	Squash, summer and zucchini
B	Tanzania	Squash, summer, fresh,-EP	366	2918	Refrigerator	Max.	5	Squash, summer and zucchini
B	Tanzania	Squash, summer, fresh –AP	357	2918	Freezer	Min.	300	Squash, summer and zucchini
B	Tanzania	Squash, summer, fresh,-EP	366	2918	Freezer	Min.	300	Squash, summer and zucchini
B	Tanzania	Squash, summer, fresh –AP	357	2918	Freezer	Max.	365	Squash, summer and zucchini
B	Tanzania	Squash, summer, fresh,-EP	366	2918	Freezer	Max.	365	Squash, summer and zucchini
B	Tanzania	Tamarind	122	2919	Pantry	Min.	7	Tamarind
B	Tanzania	Tamarind, fruit, fresh	123	2919	Pantry	Min.	7	Tamarind
B	Tanzania	Tamarind	122	2919	Pantry	Max.	21	Tamarind
B	Tanzania	Tamarind, fruit, fresh	123	2919	Pantry	Max.	21	Tamarind
B	Tanzania	Tamarind	122	2919	Refrigerator		120	Tamarind
B	Tanzania	Tamarind, fruit, fresh	123	2919	Refrigerator		120	Tamarind
B	Tanzania	Tamarind	122	2919	Freezer		365	Tamarind
B	Tanzania	Tamarind, fruit, fresh	123	2919	Freezer		365	Tamarind
B	Tanzania	Cassava, dried flour	359	2907	Pantry		365	Tapiocas
B	Tanzania	Edible starch, tapioca or corn	367	2907	Pantry		365	Tapiocas
B	Tanzania	Taro , raw	356	2907	Pantry		7	Taro
B	Tanzania	Taro , raw	356	2907	Refrigerator	Min.	2	Taro
B	Tanzania	Taro , raw	356	2907	Refrigerator	Max.	3	Taro
B	Tanzania	Tomato, ripe	423	2918	Pantry		7	Tomatoes
B	Tanzania	Tomato, ripe	423	2918	Freezer		60	Tomatoes
B	Tanzania	Vinegar, wine	480	2918	Pantry		730	Vinegar
B	Tanzania	Watermelon, raw	125	2919	Pantry	Min.	1	Watermelon
B	Tanzania	Watermelon, raw	125	2919	Pantry	Max.	2	Watermelon
B	Tanzania	Watermelon, raw	125	2919	Refrigerator	Min.	3	Watermelon
B	Tanzania	Watermelon, raw	125	2919	Refrigerator	Max.	4	Watermelon
B	Tanzania	Watermelon, raw	125	2919	Freezer		365	Watermelon
B	Tanzania	Rice flour, local	22	2905	Pantry		90	Whole grains council
B	Tanzania	Rice flour, local	22	2905	Freezer		180	Whole grains council
B	Tanzania	Sweet potato, red-orange	369	2907	Pantry	Min.	14	Yams Sweet Potatoes
B	Tanzania	Sweet potato, fresh –EP	361	2907	Pantry	Min.	14	Yams Sweet Potatoes
B	Tanzania	Sweet, potato, fresh – AP	360	2907	Pantry	Min.	14	Yams Sweet Potatoes
B	Tanzania	Yam	368	2907	Pantry	Min.	14	Yams Sweet Potatoes
B	Tanzania	Sweet potato, red-orange	369	2907	Pantry	Max.	21	Yams Sweet Potatoes
B	Tanzania	Sweet potato, fresh –EP	361	2907	Pantry	Max.	21	Yams Sweet Potatoes
B	Tanzania	Sweet, potato, fresh – AP	360	2907	Pantry	Max.	21	Yams Sweet Potatoes
B	Tanzania	Yam	368	2907	Pantry	Max.	21	Yams Sweet Potatoes
B	Tanzania	Yogurt , plain whole milk	256	2948	Refrigerator	Min.	7	Yogurt
B	Tanzania	Yogurt , plain whole milk	256	2948	Refrigerator	Max.	14	Yogurt
B	Tanzania	Yogurt , plain whole milk	256	2948	Freezer	Min.	30	Yogurt
B	Tanzania	Yogurt , plain whole milk	256	2948	Freezer	Max.	60	Yogurt
B	Tanzania	Cassava, dried	362	2907	Pantry	Min.	150		IFAD & FAO(2000)
B	Tanzania	Cassava, raw	358	2907	Pantry	Min.	1		Afriyie et al. (2022)
B	Tanzania	Cassava, dried	362	2907	Pantry	Max.	240		IFAD & FAO(2000)
B	Tanzania	Cassava, raw	358	2907	Pantry	Max.	6		Afriyie et al. (2022)
C	Bangladesh	Apple, with skin, raw	08_0002	2919	Pantry		21	Apples
C	Bangladesh	Apple, with skin, raw	08_0002	2919	Refrigerator	Min.	28	Apples
C	Bangladesh	Apple, with skin, raw	08_0002	2919	Refrigerator	Max.	42	Apples
C	Bangladesh	Apple, with skin, raw	08_0002	2919	Freezer		240	Apples
C	Bangladesh	Banana, Sagar, ripe, raw	08_0004	2919	Refrigerator		3	Bananas
C	Bangladesh	Banana, Sagar, ripe, raw	08_0004	2919	Freezer	Min.	60	Bananas
C	Bangladesh	Banana, Sagar, ripe, raw	08_0004	2919	Freezer	Max.	90	Bananas
C	Bangladesh	Barley, whole-grain, raw	01_0001	2905	Pantry		180	Barley, whole grain
C	Bangladesh	Barley, whole-grain, raw	01_0001	2905	Freezer		365	Barley, whole grain
C	Bangladesh	Bean, scarlet runner, raw	03_0002	2918	Refrigerator	Min.	3	Beans And Peas, green, fava, lima, soybean, wax, snow, sugar snap
C	Bangladesh	Bean, seeds and pods, raw	03_0003	2918	Refrigerator	Min.	3	Beans And Peas, green, fava, lima, soybean, wax, snow, sugar snap
C	Bangladesh	Broad beans, raw	03_0006	2918	Refrigerator	Min.	3	Beans And Peas, green, fava, lima, soybean, wax, snow, sugar snap
C	Bangladesh	Cowpea, pods and seeds, raw	03_0011	2918	Refrigerator	Min.	3	Beans And Peas, green, fava, lima, soybean, wax, snow, sugar snap
C	Bangladesh	Peas, raw	03_0026	2918	Refrigerator	Min.	3	Beans And Peas, green, fava, lima, soybean, wax, snow, sugar snap
C	Bangladesh	Bean, scarlet runner, raw	03_0002	2918	Refrigerator	Max.	5	Beans And Peas, green, fava, lima, soybean, wax, snow, sugar snap
C	Bangladesh	Bean, seeds and pods, raw	03_0003	2918	Refrigerator	Max.	5	Beans And Peas, green, fava, lima, soybean, wax, snow, sugar snap
C	Bangladesh	Broad beans, raw	03_0006	2918	Refrigerator	Max.	5	Beans And Peas, green, fava, lima, soybean, wax, snow, sugar snap
C	Bangladesh	Cowpea, pods and seeds, raw	03_0011	2918	Refrigerator	Max.	5	Beans And Peas, green, fava, lima, soybean, wax, snow, sugar snap
C	Bangladesh	Peas, raw	03_0026	2918	Refrigerator	Max.	5	Beans And Peas, green, fava, lima, soybean, wax, snow, sugar snap
C	Bangladesh	Bean, scarlet runner, raw	03_0002	2918	Freezer		240	Beans And Peas, green, fava, lima, soybean, wax, snow, sugar snap
C	Bangladesh	Bean, seeds and pods, raw	03_0003	2918	Freezer		240	Beans And Peas, green, fava, lima, soybean, wax, snow, sugar snap
C	Bangladesh	Broad beans, raw	03_0006	2918	Freezer		240	Beans And Peas, green, fava, lima, soybean, wax, snow, sugar snap
C	Bangladesh	Cowpea, pods and seeds, raw	03_0011	2918	Freezer		240	Beans And Peas, green, fava, lima, soybean, wax, snow, sugar snap
C	Bangladesh	Peas, raw	03_0026	2918	Freezer		240	Beans And Peas, green, fava, lima, soybean, wax, snow, sugar snap
C	Bangladesh	Beet root, red, raw	03_0004	2918	Pantry		1	Beets
C	Bangladesh	Beet root, red, raw	03_0004	2918	Refrigerator	Min.	7	Beets
C	Bangladesh	Beet root, red, raw	03_0004	2918	Refrigerator	Max.	14	Beets
C	Bangladesh	Beet root, red, raw	03_0004	2918	Freezer	Min.	180	Beets
C	Bangladesh	Beet root, red, raw	03_0004	2918	Freezer	Max.	240	Beets
C	Bangladesh	Lychee, raw	08_0024	2919	Refrigerator		7	Berries, cherries, goose berries, lychee
C	Bangladesh	Lychee, raw	08_0024	2919	Freezer		365	Berries, cherries, goose berries, lychee
C	Bangladesh	Buttermilk, fluid, low fat	12_0001	2948	Refrigerator	Min.	7	Buttermilk
C	Bangladesh	Buttermilk, fluid, low fat	12_0001	2948	Refrigerator	Max.	14	Buttermilk
C	Bangladesh	Buttermilk, fluid, low fat	12_0001	2948	Freezer		90	Buttermilk
C	Bangladesh	Cabbage, raw	03_0007	2918	Refrigerator	Min.	7	Cabbage
C	Bangladesh	Cabbage, raw	03_0007	2918	Refrigerator	Max.	14	Cabbage
C	Bangladesh	Cabbage, raw	03_0007	2918	Freezer	Min.	300	Cabbage
C	Bangladesh	Cabbage, raw	03_0007	2918	Freezer	Max.	365	Cabbage
C	Bangladesh	Carrot, raw	03_0008	2918	Refrigerator	Min.	14	Carrots Parsnips
C	Bangladesh	Carrot, raw	03_0008	2918	Refrigerator	Max.	21	Carrots Parsnips
C	Bangladesh	Carrot, raw	03_0008	2918	Freezer	Min.	300	Carrots Parsnips
C	Bangladesh	Carrot, raw	03_0008	2918	Freezer	Max.	365	Carrots Parsnips
C	Bangladesh	Cauliflower, raw	03_0009	2918	Refrigerator	Min.	3	Cauliflower
C	Bangladesh	Cauliflower, raw	03_0009	2918	Refrigerator	Max.	5	Cauliflower
C	Bangladesh	Cauliflower, raw	03_0009	2918	Freezer	Min.	300	Cauliflower
C	Bangladesh	Cauliflower, raw	03_0009	2918	Freezer	Max.	365	Cauliflower
C	Bangladesh	Curd, sweetened, whole milk	12_0003	2948	Refrigerator		14	Cheese Curds, fresh, unaged
C	Bangladesh	Curd, sweetened, whole milk	12_0003	2948	Freezer		90	Cheese Curds, fresh, unaged
C	Bangladesh	Elephant apple, ripe, raw	08_0011	2919	Pantry		10	Citrus Fruit, lemon, lime, orange, grapefruit, tangerines, clementines
C	Bangladesh	Lemon, Kagoji, raw	08_0022	2919	Pantry		10	Citrus Fruit, lemon, lime, orange, grapefruit, tangerines, clementines
C	Bangladesh	Lime, sweet, raw	08_0023	2919	Pantry		10	Citrus Fruit, lemon, lime, orange, grapefruit, tangerines, clementines
C	Bangladesh	Orange, raw	08_0031	2919	Pantry		10	Citrus Fruit, lemon, lime, orange, grapefruit, tangerines, clementines
C	Bangladesh	Orange, sweet, ripe, raw	08_0032	2919	Pantry		10	Citrus Fruit, lemon, lime, orange, grapefruit, tangerines, clementines
C	Bangladesh	Pomelo, raw	08_0040	2919	Pantry		10	Citrus Fruit, lemon, lime, orange, grapefruit, tangerines, clementines
C	Bangladesh	Woodapple, ripe, raw	08_0043	2919	Pantry		10	Citrus Fruit, lemon, lime, orange, grapefruit, tangerines, clementines
C	Bangladesh	Elephant apple, ripe, raw	08_0011	2919	Refrigerator	Min.	10	Citrus Fruit, lemon, lime, orange, grapefruit, tangerines, clementines
C	Bangladesh	Lemon, Kagoji, raw	08_0022	2919	Refrigerator	Min.	10	Citrus Fruit, lemon, lime, orange, grapefruit, tangerines, clementines
C	Bangladesh	Lime, sweet, raw	08_0023	2919	Refrigerator	Min.	10	Citrus Fruit, lemon, lime, orange, grapefruit, tangerines, clementines
C	Bangladesh	Orange, raw	08_0031	2919	Refrigerator	Min.	10	Citrus Fruit, lemon, lime, orange, grapefruit, tangerines, clementines
C	Bangladesh	Orange, sweet, ripe, raw	08_0032	2919	Refrigerator	Min.	10	Citrus Fruit, lemon, lime, orange, grapefruit, tangerines, clementines
C	Bangladesh	Pomelo, raw	08_0040	2919	Refrigerator	Min.	10	Citrus Fruit, lemon, lime, orange, grapefruit, tangerines, clementines
C	Bangladesh	Woodapple, ripe, raw	08_0043	2919	Refrigerator	Min.	10	Citrus Fruit, lemon, lime, orange, grapefruit, tangerines, clementines
C	Bangladesh	Elephant apple, ripe, raw	08_0011	2919	Refrigerator	Max.	21	Citrus Fruit, lemon, lime, orange, grapefruit, tangerines, clementines
C	Bangladesh	Lemon, Kagoji, raw	08_0022	2919	Refrigerator	Max.	21	Citrus Fruit, lemon, lime, orange, grapefruit, tangerines, clementines
C	Bangladesh	Lime, sweet, raw	08_0023	2919	Refrigerator	Max.	21	Citrus Fruit, lemon, lime, orange, grapefruit, tangerines, clementines
C	Bangladesh	Orange, raw	08_0031	2919	Refrigerator	Max.	21	Citrus Fruit, lemon, lime, orange, grapefruit, tangerines, clementines
C	Bangladesh	Orange, sweet, ripe, raw	08_0032	2919	Refrigerator	Max.	21	Citrus Fruit, lemon, lime, orange, grapefruit, tangerines, clementines
C	Bangladesh	Pomelo, raw	08_0040	2919	Refrigerator	Max.	21	Citrus Fruit, lemon, lime, orange, grapefruit, tangerines, clementines
C	Bangladesh	Woodapple, ripe, raw	08_0043	2919	Refrigerator	Max.	21	Citrus Fruit, lemon, lime, orange, grapefruit, tangerines, clementines
C	Bangladesh	Bread, bun/roll	01_0002	2905	Pantry	Min.	14	Commercial Bread Products, including pan breads, flat breads, rolls, and buns
C	Bangladesh	Bread, white, for toasting	01_0003	2905	Pantry	Min.	14	Commercial Bread Products, including pan breads, flat breads, rolls, and buns
C	Bangladesh	Ruti*	01_0042	2905	Pantry	Min.	14	Commercial Bread Products, including pan breads, flat breads, rolls, and buns
C	Bangladesh	Bread, bun/roll	01_0002	2905	Pantry	Max.	18	Commercial Bread Products, including pan breads, flat breads, rolls, and buns
C	Bangladesh	Bread, white, for toasting	01_0003	2905	Pantry	Max.	18	Commercial Bread Products, including pan breads, flat breads, rolls, and buns
C	Bangladesh	Ruti*	01_0042	2905	Pantry	Max.	18	Commercial Bread Products, including pan breads, flat breads, rolls, and buns
C	Bangladesh	Bread, bun/roll	01_0002	2905	Refrigerator	Min.	14	Commercial Bread Products, including pan breads, flat breads, rolls, and buns
C	Bangladesh	Bread, white, for toasting	01_0003	2905	Refrigerator	Min.	14	Commercial Bread Products, including pan breads, flat breads, rolls, and buns
C	Bangladesh	Ruti*	01_0042	2905	Refrigerator	Min.	14	Commercial Bread Products, including pan breads, flat breads, rolls, and buns
C	Bangladesh	Bread, bun/roll	01_0002	2905	Refrigerator	Max.	21	Commercial Bread Products, including pan breads, flat breads, rolls, and buns
C	Bangladesh	Bread, white, for toasting	01_0003	2905	Refrigerator	Max.	21	Commercial Bread Products, including pan breads, flat breads, rolls, and buns
C	Bangladesh	Ruti*	01_0042	2905	Refrigerator	Max.	21	Commercial Bread Products, including pan breads, flat breads, rolls, and buns
C	Bangladesh	Bread, bun/roll	01_0002	2905	Freezer	Min.	90	Commercial Bread Products, including pan breads, flat breads, rolls, and buns
C	Bangladesh	Bread, white, for toasting	01_0003	2905	Freezer	Min.	90	Commercial Bread Products, including pan breads, flat breads, rolls, and buns
C	Bangladesh	Ruti*	01_0042	2905	Freezer	Min.	90	Commercial Bread Products, including pan breads, flat breads, rolls, and buns
C	Bangladesh	Bread, bun/roll	01_0002	2905	Freezer	Max.	150	Commercial Bread Products, including pan breads, flat breads, rolls, and buns
C	Bangladesh	Bread, white, for toasting	01_0003	2905	Freezer	Max.	150	Commercial Bread Products, including pan breads, flat breads, rolls, and buns
C	Bangladesh	Ruti*	01_0042	2905	Freezer	Max.	150	Commercial Bread Products, including pan breads, flat breads, rolls, and buns
C	Bangladesh	Vermicelli, boiled* (without salt)	01_0043	2905	Pantry	Min.	3	Cooked Pasta
C	Bangladesh	Vermicelli, boiled* (without salt)	01_0043	2905	Pantry	Max.	5	Cooked Pasta
C	Bangladesh	Vermicelli, boiled* (without salt)	01_0043	2905	Freezer	Min.	30	Cooked Pasta
C	Bangladesh	Vermicelli, boiled* (without salt)	01_0043	2905	Freezer	Max.	60	Cooked Pasta
C	Bangladesh	Payesh*	12_0013	2905	Pantry	Min.	4	Cooked Rice
C	Bangladesh	Payesh*	12_0013	2905	Pantry	Max.	6	Cooked Rice
C	Bangladesh	Rice, BR-28, boiled* (without salt)	01_0037	2905	Refrigerator	Min.	4	Cooked Rice
C	Bangladesh	Rice, BR-11, parboiled, milled, raw	01_0013	2905	Refrigerator	Min.	4	Cooked Rice
C	Bangladesh	Rice, BR-16, parboiled, milled, raw	01_0014	2905	Refrigerator	Min.	4	Cooked Rice
C	Bangladesh	Rice, BR-26, parboiled, milled, raw	01_0015	2905	Refrigerator	Min.	4	Cooked Rice
C	Bangladesh	Rice, BR-3, parboiled, milled, raw	01_0016	2905	Refrigerator	Min.	4	Cooked Rice
C	Bangladesh	Rice, BRRI Dhan-30, parboiled, milled, raw	01_0017	2905	Refrigerator	Min.	4	Cooked Rice
C	Bangladesh	Rice, BRRI Dhan-40, parboiled, milled, raw	01_0018	2905	Refrigerator	Min.	4	Cooked Rice
C	Bangladesh	Rice, brown, parboiled, home-pounded, raw	01_0020	2905	Refrigerator	Min.	4	Cooked Rice
C	Bangladesh	Rice, brown, home-pounded, boiled* (without salt)	01_0038	2905	Refrigerator	Min.	4	Cooked Rice
C	Bangladesh	Rice, brown, parboiled, milled, raw	01_0021	2905	Refrigerator	Min.	4	Cooked Rice
C	Bangladesh	Rice, brown, parboiled, milled, boiled* (without salt)	01_0039	2905	Refrigerator	Min.	4	Cooked Rice
C	Bangladesh	Rice, white, sunned, aromatic, boiled* (without salt)	01_0040	2905	Refrigerator	Min.	4	Cooked Rice
C	Bangladesh	Rice, white, sunned, polished, milled, boiled* (without salt)	01_0041	2905	Refrigerator	Min.	4	Cooked Rice
C	Bangladesh	Rice, BR-28, boiled* (without salt)	01_0037	2905	Refrigerator	Max.	6	Cooked Rice
C	Bangladesh	Rice, BR-11, parboiled, milled, raw	01_0013	2905	Refrigerator	Max.	6	Cooked Rice
C	Bangladesh	Rice, BR-16, parboiled, milled, raw	01_0014	2905	Refrigerator	Max.	6	Cooked Rice
C	Bangladesh	Rice, BR-26, parboiled, milled, raw	01_0015	2905	Refrigerator	Max.	6	Cooked Rice
C	Bangladesh	Rice, BR-3, parboiled, milled, raw	01_0016	2905	Refrigerator	Max.	6	Cooked Rice
C	Bangladesh	Rice, BRRI Dhan-30, parboiled, milled, raw	01_0017	2905	Refrigerator	Max.	6	Cooked Rice
C	Bangladesh	Rice, BRRI Dhan-40, parboiled, milled, raw	01_0018	2905	Refrigerator	Max.	6	Cooked Rice
C	Bangladesh	Rice, brown, parboiled, home-pounded, raw	01_0020	2905	Refrigerator	Max.	6	Cooked Rice
C	Bangladesh	Rice, brown, home-pounded, boiled* (without salt)	01_0038	2905	Refrigerator	Max.	6	Cooked Rice
C	Bangladesh	Rice, brown, parboiled, milled, raw	01_0021	2905	Refrigerator	Max.	6	Cooked Rice
C	Bangladesh	Rice, brown, parboiled, milled, boiled* (without salt)	01_0039	2905	Refrigerator	Max.	6	Cooked Rice
C	Bangladesh	Rice, white, sunned, aromatic, boiled* (without salt)	01_0040	2905	Refrigerator	Max.	6	Cooked Rice
C	Bangladesh	Rice, white, sunned, polished, milled, boiled* (without salt)	01_0041	2905	Refrigerator	Max.	6	Cooked Rice
C	Bangladesh	Rice, BR-28, boiled* (without salt)	01_0037	2905	Freezer		180	Cooked Rice
C	Bangladesh	Rice, BR-11, parboiled, milled, raw	01_0013	2905	Freezer		180	Cooked Rice
C	Bangladesh	Rice, BR-16, parboiled, milled, raw	01_0014	2905	Freezer		180	Cooked Rice
C	Bangladesh	Rice, BR-26, parboiled, milled, raw	01_0015	2905	Freezer		180	Cooked Rice
C	Bangladesh	Rice, BR-3, parboiled, milled, raw	01_0016	2905	Freezer		180	Cooked Rice
C	Bangladesh	Rice, BRRI Dhan-30, parboiled, milled, raw	01_0017	2905	Freezer		180	Cooked Rice
C	Bangladesh	Rice, BRRI Dhan-40, parboiled, milled, raw	01_0018	2905	Freezer		180	Cooked Rice
C	Bangladesh	Rice, brown, parboiled, home-pounded, raw	01_0020	2905	Freezer		180	Cooked Rice
C	Bangladesh	Rice, brown, home-pounded, boiled* (without salt)	01_0038	2905	Freezer		180	Cooked Rice
C	Bangladesh	Rice, brown, parboiled, milled, raw	01_0021	2905	Freezer		180	Cooked Rice
C	Bangladesh	Rice, brown, parboiled, milled, boiled* (without salt)	01_0039	2905	Freezer		180	Cooked Rice
C	Bangladesh	Rice, white, sunned, aromatic, boiled* (without salt)	01_0040	2905	Freezer		180	Cooked Rice
C	Bangladesh	Rice, white, sunned, polished, milled, boiled* (without salt)	01_0041	2905	Freezer		180	Cooked Rice
C	Bangladesh	Payesh*	12_0013	2905	Freezer		180	Cooked Rice
C	Bangladesh	Biscuit, sweet*	01_0034	2905	Pantry	Min.	120	Cookies, crispy
C	Bangladesh	Biscuit, sweet*	01_0034	2905	Pantry	Max.	180	Cookies, crispy
C	Bangladesh	Biscuit, sweet*	01_0034	2905	Freezer	Min.	240	Cookies, crispy
C	Bangladesh	Biscuit, sweet*	01_0034	2905	Freezer	Max.	365	Cookies, crispy
C	Bangladesh	Sweet corn, yellow, on the cob, raw	01_0028	2918	Refrigerator	Min.	1	Corn On The Cob
C	Bangladesh	Sweet corn, yellow, on the cob, raw	01_0028	2918	Refrigerator	Max.	2	Corn On The Cob
C	Bangladesh	Sweet corn, yellow, on the cob, raw	01_0028	2918	Freezer		240	Corn On The Cob
C	Bangladesh	Maize/corn, yellow, dried, raw	01_0005	2905	Pantry		30	Cornmeal, stone ground or blue
C	Bangladesh	Maize/corn flour, whole, white	01_0004	2905	Pantry	Min.	540	Cornstarch
C	Bangladesh	Maize/corn flour, whole, white	01_0004	2905	Pantry	Max.	730	Cornstarch
C	Bangladesh	Cheese, cottage, 25% fat	12_0002	2948	Refrigerator		14	Cottage Cheese
C	Bangladesh	Dates, raw	08_0010	2919	Pantry		60	Dates
C	Bangladesh	Dates, raw	08_0010	2919	Refrigerator		365	Dates
C	Bangladesh	Dates, raw	08_0010	2919	Freezer	Min.	365	Dates
C	Bangladesh	Dates, raw	08_0010	2919	Freezer	Max.	730	Dates
C	Bangladesh	Brinjal, purple, long, raw	03_0005	2918	Pantry		1	Eggplant
C	Bangladesh	Brinjal, purple, long, raw	03_0005	2918	Refrigerator	Min.	4	Eggplant
C	Bangladesh	Brinjal, purple, long, raw	03_0005	2918	Refrigerator	Max.	7	Eggplant
C	Bangladesh	Brinjal, purple, long, raw	03_0005	2918	Freezer	Min.	180	Eggplant
C	Bangladesh	Brinjal, purple, long, raw	03_0005	2918	Freezer	Max.	240	Eggplant
C	Bangladesh	Semolina, wheat, raw	01_0026	2905	Pantry	Min.	180	Flour, white
C	Bangladesh	Wheat, flour, white	01_0031	2905	Pantry	Min.	180	Flour, white
C	Bangladesh	Wheat flour, white, refined	01_0032	2905	Pantry	Min.	180	Flour, white
C	Bangladesh	Semolina, wheat, raw	01_0026	2905	Pantry	Max.	365	Flour, white
C	Bangladesh	Wheat, flour, white	01_0031	2905	Pantry	Max.	365	Flour, white
C	Bangladesh	Wheat flour, white, refined	01_0032	2905	Pantry	Max.	365	Flour, white
C	Bangladesh	Wheat flour, brown, whole grain, raw	01_0030	2905	Pantry	Min.	90	Flour, whole wheat
C	Bangladesh	Wheat flour, brown, whole grain, raw	01_0030	2905	Pantry	Max.	180	Flour, whole wheat
C	Bangladesh	Dates, dried	08_0009	2919	Pantry		180	Fruits Dried, raisins, apricots, mangoes, cranberries, etc.
C	Bangladesh	Garlic, raw	03_0014	2918	Pantry		30	Garlic
C	Bangladesh	Garlic, raw	03_0014	2918	Refrigerator	Min.	3	Garlic
C	Bangladesh	Garlic, raw	03_0014	2918	Refrigerator	Max.	14	Garlic
C	Bangladesh	Garlic, raw	03_0014	2918	Freezer		30	Garlic
C	Bangladesh	Grapes, green, raw	08_0014	2919	Pantry		1	Grapes
C	Bangladesh	Grapes, green, raw	08_0014	2919	Refrigerator		7	Grapes
C	Bangladesh	Grapes, green, raw	08_0014	2919	Freezer		30	Grapes
C	Bangladesh	Guava, green, raw	08_0015	2919	Refrigerator	Min.	2	Guava
C	Bangladesh	Guava, green, raw	08_0015	2919	Refrigerator	Max.	4	Guava
C	Bangladesh	Agathi, raw	04_0001	2918	Refrigerator	Min.	3	Lettuce, leaf, spinach
C	Bangladesh	Amaranth, leaves, spiney, raw	04_0003	2918	Refrigerator	Min.	3	Lettuce, leaf, spinach
C	Bangladesh	Amaranth, leaves, red, raw	04_0004	2918	Refrigerator	Min.	3	Lettuce, leaf, spinach
C	Bangladesh	Amaranth, leaves, green, raw	04_0005	2918	Refrigerator	Min.	3	Lettuce, leaf, spinach
C	Bangladesh	Dock leaves, raw	04_0006	2918	Refrigerator	Min.	3	Lettuce, leaf, spinach
C	Bangladesh	Beet greens leaves	04_0007	2918	Refrigerator	Min.	3	Lettuce, leaf, spinach
C	Bangladesh	Bengal dayflower, leaves, raw	04_0008	2918	Refrigerator	Min.	3	Lettuce, leaf, spinach
C	Bangladesh	Bitter gourd leaves, green, raw	04_0009	2918	Refrigerator	Min.	3	Lettuce, leaf, spinach
C	Bangladesh	Bottle gourd leaves, raw	04_0010	2918	Refrigerator	Min.	3	Lettuce, leaf, spinach
C	Bangladesh	Cassava, leaves, raw	04_0012	2918	Refrigerator	Min.	3	Lettuce, leaf, spinach
C	Bangladesh	Colocasia leaves, black, raw	04_0013	2918	Refrigerator	Min.	3	Lettuce, leaf, spinach
C	Bangladesh	Colocasia leaves, green, raw	04_0014	2918	Refrigerator	Min.	3	Lettuce, leaf, spinach
C	Bangladesh	Cowpea, leaves, raw	04_0015	2918	Refrigerator	Min.	3	Lettuce, leaf, spinach
C	Bangladesh	Dima leaves, raw	04_0016	2918	Refrigerator	Min.	3	Lettuce, leaf, spinach
C	Bangladesh	Drumstick, leaves, raw	04_0017	2918	Refrigerator	Min.	3	Lettuce, leaf, spinach
C	Bangladesh	Farn, leaves, raw	04_0018	2918	Refrigerator	Min.	3	Lettuce, leaf, spinach
C	Bangladesh	Fenugreek, leaves, raw	04_0019	2918	Refrigerator	Min.	3	Lettuce, leaf, spinach
C	Bangladesh	Indian spinach, raw	04_0020	2918	Refrigerator	Min.	3	Lettuce, leaf, spinach
C	Bangladesh	Jute leaves, raw	04_0021	2918	Refrigerator	Min.	3	Lettuce, leaf, spinach
C	Bangladesh	Pumpkin leaves, raw	04_0022	2918	Refrigerator	Min.	3	Lettuce, leaf, spinach
C	Bangladesh	Radish leaves, raw	04_0023	2918	Refrigerator	Min.	3	Lettuce, leaf, spinach
C	Bangladesh	Slender amaranth leaves, raw	04_0024	2918	Refrigerator	Min.	3	Lettuce, leaf, spinach
C	Bangladesh	Spinach, raw	04_0025	2918	Refrigerator	Min.	3	Lettuce, leaf, spinach
C	Bangladesh	Sweet potato leaves, raw	04_0026	2918	Refrigerator	Min.	3	Lettuce, leaf, spinach
C	Bangladesh	Sweet potato leaves, SP4, dark green, mature, raw	04_0027	2918	Refrigerator	Min.	3	Lettuce, leaf, spinach
C	Bangladesh	Sweet potato leaves, SP7, dark green, mature, raw	04_0028	2918	Refrigerator	Min.	3	Lettuce, leaf, spinach
C	Bangladesh	Sweet potato leaves, SP8, light green, mature, raw	04_0029	2918	Refrigerator	Min.	3	Lettuce, leaf, spinach
C	Bangladesh	Water spinach, raw	04_0030	2918	Refrigerator	Min.	3	Lettuce, leaf, spinach
C	Bangladesh	Agathi, raw	04_0001	2918	Refrigerator	Max.	7	Lettuce, leaf, spinach
C	Bangladesh	Amaranth, leaves, spiney, raw	04_0003	2918	Refrigerator	Max.	7	Lettuce, leaf, spinach
C	Bangladesh	Amaranth, leaves, red, raw	04_0004	2918	Refrigerator	Max.	7	Lettuce, leaf, spinach
C	Bangladesh	Amaranth, leaves, green, raw	04_0005	2918	Refrigerator	Max.	7	Lettuce, leaf, spinach
C	Bangladesh	Dock leaves, raw	04_0006	2918	Refrigerator	Max.	7	Lettuce, leaf, spinach
C	Bangladesh	Beet greens leaves	04_0007	2918	Refrigerator	Max.	7	Lettuce, leaf, spinach
C	Bangladesh	Bengal dayflower, leaves, raw	04_0008	2918	Refrigerator	Max.	7	Lettuce, leaf, spinach
C	Bangladesh	Bitter gourd leaves, green, raw	04_0009	2918	Refrigerator	Max.	7	Lettuce, leaf, spinach
C	Bangladesh	Bottle gourd leaves, raw	04_0010	2918	Refrigerator	Max.	7	Lettuce, leaf, spinach
C	Bangladesh	Cassava, leaves, raw	04_0012	2918	Refrigerator	Max.	7	Lettuce, leaf, spinach
C	Bangladesh	Colocasia leaves, black, raw	04_0013	2918	Refrigerator	Max.	7	Lettuce, leaf, spinach
C	Bangladesh	Colocasia leaves, green, raw	04_0014	2918	Refrigerator	Max.	7	Lettuce, leaf, spinach
C	Bangladesh	Cowpea, leaves, raw	04_0015	2918	Refrigerator	Max.	7	Lettuce, leaf, spinach
C	Bangladesh	Dima leaves, raw	04_0016	2918	Refrigerator	Max.	7	Lettuce, leaf, spinach
C	Bangladesh	Drumstick, leaves, raw	04_0017	2918	Refrigerator	Max.	7	Lettuce, leaf, spinach
C	Bangladesh	Farn, leaves, raw	04_0018	2918	Refrigerator	Max.	7	Lettuce, leaf, spinach
C	Bangladesh	Fenugreek, leaves, raw	04_0019	2918	Refrigerator	Max.	7	Lettuce, leaf, spinach
C	Bangladesh	Indian spinach, raw	04_0020	2918	Refrigerator	Max.	7	Lettuce, leaf, spinach
C	Bangladesh	Jute leaves, raw	04_0021	2918	Refrigerator	Max.	7	Lettuce, leaf, spinach
C	Bangladesh	Pumpkin leaves, raw	04_0022	2918	Refrigerator	Max.	7	Lettuce, leaf, spinach
C	Bangladesh	Radish leaves, raw	04_0023	2918	Refrigerator	Max.	7	Lettuce, leaf, spinach
C	Bangladesh	Slender amaranth leaves, raw	04_0024	2918	Refrigerator	Max.	7	Lettuce, leaf, spinach
C	Bangladesh	Spinach, raw	04_0025	2918	Refrigerator	Max.	7	Lettuce, leaf, spinach
C	Bangladesh	Sweet potato leaves, raw	04_0026	2918	Refrigerator	Max.	7	Lettuce, leaf, spinach
C	Bangladesh	Sweet potato leaves, SP4, dark green, mature, raw	04_0027	2918	Refrigerator	Max.	7	Lettuce, leaf, spinach
C	Bangladesh	Sweet potato leaves, SP7, dark green, mature, raw	04_0028	2918	Refrigerator	Max.	7	Lettuce, leaf, spinach
C	Bangladesh	Sweet potato leaves, SP8, light green, mature, raw	04_0029	2918	Refrigerator	Max.	7	Lettuce, leaf, spinach
C	Bangladesh	Water spinach, raw	04_0030	2918	Refrigerator	Max.	7	Lettuce, leaf, spinach
C	Bangladesh	Melon, Futi, orange flesh, ripe, raw	08_0027	2919	Refrigerator		14	Melons
C	Bangladesh	Muskmelon, Bangee, light orange flesh, ripe, raw	08_0029	2919	Refrigerator		14	Melons
C	Bangladesh	Melon, Futi, orange flesh, ripe, raw	08_0027	2919	Freezer		30	Melons
C	Bangladesh	Muskmelon, Bangee, light orange flesh, ripe, raw	08_0029	2919	Freezer		30	Melons
C	Bangladesh	Milk, cow, whole, condensed, sweetened	12_0009	2948	Pantry		365	Milk, canned evaporated or condensed
C	Bangladesh	Milk, cow, skimmed	12_0007	2948	Refrigerator	Min.	1		MILK-ED (2022)
C	Bangladesh	Milk, cow, skimmed	12_0007	2948	Refrigerator	Max.	2		MILK-ED (2022)
C	Bangladesh	Milk, cow, skimmed	12_0007	2948	Freezer		90	Milk, plain or flavored
C	Bangladesh	Milk, cow, whole fat (pasteurised, UTH)	12_0008	2948	Refrigerator	Min.	30	Milk, ultra-pasteurized
C	Bangladesh	Milk, cow, whole fat (pasteurised, UTH)	12_0008	2948	Refrigerator	Max.	90	Milk, ultra-pasteurized
C	Bangladesh	Millet, Foxtail, raw	01_0006	2905	Pantry		60	Millet, whole grain
C	Bangladesh	Millet, Proso, whole-grain, raw	01_0007	2905	Pantry		60	Millet, whole grain
C	Bangladesh	Pear millet, whole-grain, raw	01_0008	2905	Pantry		60	Millet, whole grain
C	Bangladesh	Millet, Foxtail, raw	01_0006	2905	Freezer		120	Millet, whole grain
C	Bangladesh	Millet, Proso, whole-grain, raw	01_0007	2905	Freezer		120	Millet, whole grain
C	Bangladesh	Pear millet, whole-grain, raw	01_0008	2905	Freezer		120	Millet, whole grain
C	Bangladesh	Okra/ladies finger, raw	03_0023	2918	Pantry		1	Okra
C	Bangladesh	Lady's finger-tomato bhuna*	03_0046	2918	Pantry		1	Okra
C	Bangladesh	Okra/ladies finger, raw	03_0023	2918	Refrigerator	Min.	2	Okra
C	Bangladesh	Lady's finger-tomato bhuna*	03_0046	2918	Refrigerator	Min.	2	Okra
C	Bangladesh	Okra/ladies finger, raw	03_0023	2918	Refrigerator	Max.	3	Okra
C	Bangladesh	Lady's finger-tomato bhuna*	03_0046	2918	Refrigerator	Max.	3	Okra
C	Bangladesh	Okra/ladies finger, raw	03_0023	2918	Freezer	Min.	300	Okra
C	Bangladesh	Lady's finger-tomato bhuna*	03_0046	2918	Freezer	Min.	300	Okra
C	Bangladesh	Okra/ladies finger, raw	03_0023	2918	Freezer	Max.	365	Okra
C	Bangladesh	Lady's finger-tomato bhuna*	03_0046	2918	Freezer	Max.	365	Okra
C	Bangladesh	Onion, raw	03_0024	2918	Pantry		30	Onions, yellow, white, red, etc.
C	Bangladesh	Onion, raw	03_0024	2918	Refrigerator		60	Onions, yellow, white, red, etc.
C	Bangladesh	Onion, raw	03_0024	2918	Freezer	Min.	300	Onions, yellow, white, red, etc.
C	Bangladesh	Onion, raw	03_0024	2918	Freezer	Max.	365	Onions, yellow, white, red, etc.
C	Bangladesh	Orange juice, raw (unsweetened)	08_0030	2919	Refrigerator	Min.	2	Orange Juice, freshly squeezed
C	Bangladesh	Orange juice, raw (unsweetened)	08_0030	2919	Refrigerator	Max.	3	Orange Juice, freshly squeezed
C	Bangladesh	Orange juice, raw (unsweetened)	08_0030	2919	Freezer	Min.	14	Orange Juice, freshly squeezed
C	Bangladesh	Orange juice, raw (unsweetened)	08_0030	2919	Freezer	Max.	21	Orange Juice, freshly squeezed
C	Bangladesh	Mango, Fazli, orange flesh, ripe, raw	08_0025	2919	Pantry	Min.	3	Papaya Mango Feijoa Passionfruit Casaha Melon
C	Bangladesh	Mango, Langra, yellow flesh, ripe, raw	08_0026	2919	Pantry	Min.	3	Papaya Mango Feijoa Passionfruit Casaha Melon
C	Bangladesh	Papaya, ripe, raw	08_0035	2919	Pantry	Min.	3	Papaya Mango Feijoa Passionfruit Casaha Melon
C	Bangladesh	Papaya, unripe, raw	03_0025	2919	Pantry	Min.	3	Papaya Mango Feijoa Passionfruit Casaha Melon
C	Bangladesh	Mango, Fazli, orange flesh, ripe, raw	08_0025	2919	Pantry	Max.	5	Papaya Mango Feijoa Passionfruit Casaha Melon
C	Bangladesh	Mango, Langra, yellow flesh, ripe, raw	08_0026	2919	Pantry	Max.	5	Papaya Mango Feijoa Passionfruit Casaha Melon
C	Bangladesh	Papaya, ripe, raw	08_0035	2919	Pantry	Max.	5	Papaya Mango Feijoa Passionfruit Casaha Melon
C	Bangladesh	Papaya, unripe, raw	03_0025	2919	Pantry	Max.	5	Papaya Mango Feijoa Passionfruit Casaha Melon
C	Bangladesh	Mango, Fazli, orange flesh, ripe, raw	08_0025	2919	Refrigerator		7	Papaya Mango Feijoa Passionfruit Casaha Melon
C	Bangladesh	Mango, Langra, yellow flesh, ripe, raw	08_0026	2919	Refrigerator		7	Papaya Mango Feijoa Passionfruit Casaha Melon
C	Bangladesh	Papaya, ripe, raw	08_0035	2919	Refrigerator		7	Papaya Mango Feijoa Passionfruit Casaha Melon
C	Bangladesh	Papaya, unripe, raw	03_0025	2919	Refrigerator		7	Papaya Mango Feijoa Passionfruit Casaha Melon
C	Bangladesh	Mango, Fazli, orange flesh, ripe, raw	08_0025	2919	Freezer	Min.	180	Papaya Mango Feijoa Passionfruit Casaha Melon
C	Bangladesh	Mango, Langra, yellow flesh, ripe, raw	08_0026	2919	Freezer	Min.	180	Papaya Mango Feijoa Passionfruit Casaha Melon
C	Bangladesh	Papaya, ripe, raw	08_0035	2919	Freezer	Min.	180	Papaya Mango Feijoa Passionfruit Casaha Melon
C	Bangladesh	Papaya, unripe, raw	03_0025	2919	Freezer	Min.	180	Papaya Mango Feijoa Passionfruit Casaha Melon
C	Bangladesh	Mango, Fazli, orange flesh, ripe, raw	08_0025	2919	Freezer	Max.	240	Papaya Mango Feijoa Passionfruit Casaha Melon
C	Bangladesh	Mango, Langra, yellow flesh, ripe, raw	08_0026	2919	Freezer	Max.	240	Papaya Mango Feijoa Passionfruit Casaha Melon
C	Bangladesh	Papaya, ripe, raw	08_0035	2919	Freezer	Max.	240	Papaya Mango Feijoa Passionfruit Casaha Melon
C	Bangladesh	Papaya, unripe, raw	03_0025	2919	Freezer	Max.	240	Papaya Mango Feijoa Passionfruit Casaha Melon
C	Bangladesh	Vermicelli, wheat, raw	01_0029	2905	Pantry		730	Pasta dry, without eggs
C	Bangladesh	Asian pears, raw	08_0003	2919	Refrigerator	Min.	3	Peaches Nectarines Plums Pears Sapote
C	Bangladesh	Hog plum, raw	08_0016	2919	Refrigerator	Min.	3	Peaches Nectarines Plums Pears Sapote
C	Bangladesh	Jambolan, raw	08_0018	2919	Refrigerator	Min.	3	Peaches Nectarines Plums Pears Sapote
C	Bangladesh	Jambos, raw	08_0019	2919	Refrigerator	Min.	3	Peaches Nectarines Plums Pears Sapote
C	Bangladesh	Asian pears, raw	08_0003	2919	Refrigerator	Max.	5	Peaches Nectarines Plums Pears Sapote
C	Bangladesh	Hog plum, raw	08_0016	2919	Refrigerator	Max.	5	Peaches Nectarines Plums Pears Sapote
C	Bangladesh	Jambolan, raw	08_0018	2919	Refrigerator	Max.	5	Peaches Nectarines Plums Pears Sapote
C	Bangladesh	Jambos, raw	08_0019	2919	Refrigerator	Max.	5	Peaches Nectarines Plums Pears Sapote
C	Bangladesh	Asian pears, raw	08_0003	2919	Freezer		60	Peaches Nectarines Plums Pears Sapote
C	Bangladesh	Hog plum, raw	08_0016	2919	Freezer		60	Peaches Nectarines Plums Pears Sapote
C	Bangladesh	Jambolan, raw	08_0018	2919	Freezer		60	Peaches Nectarines Plums Pears Sapote
C	Bangladesh	Jambos, raw	08_0019	2919	Freezer		60	Peaches Nectarines Plums Pears Sapote
C	Bangladesh	Chilli, green, with seeds, raw	03_0010	2918	Refrigerator	Min.	4	Peppers
C	Bangladesh	Chilli, green, with seeds, raw	03_0010	2918	Refrigerator	Max.	14	Peppers
C	Bangladesh	Chilli, green, with seeds, raw	03_0010	2918	Freezer	Min.	180	Peppers
C	Bangladesh	Chilli, green, with seeds, raw	03_0010	2918	Freezer	Max.	240	Peppers
C	Bangladesh	Pineapple, Joldugee, ripe, raw	08_0037	2919	Refrigerator	Min.	5	Pineapple
C	Bangladesh	Pineapple, ripe, raw	08_0038	2919	Refrigerator	Min.	5	Pineapple
C	Bangladesh	Pineapple, Joldugee, ripe, raw	08_0037	2919	Refrigerator	Max.	7	Pineapple
C	Bangladesh	Pineapple, ripe, raw	08_0038	2919	Refrigerator	Max.	7	Pineapple
C	Bangladesh	Pineapple, Joldugee, ripe, raw	08_0037	2919	Freezer	Min.	300	Pineapple
C	Bangladesh	Pineapple, ripe, raw	08_0038	2919	Freezer	Min.	300	Pineapple
C	Bangladesh	Pineapple, Joldugee, ripe, raw	08_0037	2919	Freezer	Max.	365	Pineapple
C	Bangladesh	Pineapple, ripe, raw	08_0038	2919	Freezer	Max.	365	Pineapple
C	Bangladesh	Plantain, raw	03_0027	2919	Refrigerator	Min.	3	Plantains
C	Bangladesh	Plantain, raw	03_0027	2919	Refrigerator	Max.	5	Plantains
C	Bangladesh	Plantain, raw	03_0027	2919	Freezer	Min.	300	Plantains
C	Bangladesh	Plantain, raw	03_0027	2919	Freezer	Max.	365	Plantains
C	Bangladesh	Pomegranate, ripe, with seed, raw	08_0039	2919	Pantry	Min.	2	Pomegranate
C	Bangladesh	Pomegranate, ripe, with seed, raw	08_0039	2919	Pantry	Max.	5	Pomegranate
C	Bangladesh	Pomegranate, ripe, with seed, raw	08_0039	2919	Refrigerator	Min.	30	Pomegranate
C	Bangladesh	Pomegranate, ripe, with seed, raw	08_0039	2919	Refrigerator	Max.	90	Pomegranate
C	Bangladesh	Pomegranate, ripe, with seed, raw	08_0039	2919	Freezer	Min.	300	Pomegranate
C	Bangladesh	Pomegranate, ripe, with seed, raw	08_0039	2919	Freezer	Max.	365	Pomegranate
C	Bangladesh	Potato, Diamond, boiled* (without salt)	05_0012	2907	Refrigerator	Min.	3	Potato Salad
C	Bangladesh	Potato Mash*	05_0021	2907	Refrigerator	Min.	3	Potato Salad
C	Bangladesh	Potato, Diamond, boiled* (without salt)	05_0012	2907	Refrigerator	Max.	5	Potato Salad
C	Bangladesh	Potato Mash*	05_0021	2907	Refrigerator	Max.	5	Potato Salad
C	Bangladesh	Potato, Diamond, raw	05_0005	2907	Pantry	Min.	30	Potatoes
C	Bangladesh	Potato, Diamond, raw	05_0005	2907	Pantry	Max.	60	Potatoes
C	Bangladesh	Potato, Diamond, raw	05_0005	2907	Refrigerator	Min.	7	Potatoes
C	Bangladesh	Potato, Diamond, raw	05_0005	2907	Refrigerator	Max.	14	Potatoes
C	Bangladesh	Potato, Diamond, raw	05_0005	2907	Freezer	Min.	300	Potatoes
C	Bangladesh	Potato, Diamond, raw	05_0005	2907	Freezer	Max.	365	Potatoes
C	Bangladesh	Milk, cow, powder, skimmed	12_0005	2948	Pantry	Min.	1095	Powdered Milk
C	Bangladesh	Milk, cow, powder, whole	12_0006	2948	Pantry	Min.	1095	Powdered Milk
C	Bangladesh	Milk, cow, powder, skimmed	12_0005	2948	Pantry	Max.	1825	Powdered Milk
C	Bangladesh	Milk, cow, powder, whole	12_0006	2948	Pantry	Max.	1825	Powdered Milk
C	Bangladesh	Pumpkin, raw	03_0028	2918	Pantry	Min.	60	Pumpkins
C	Bangladesh	Pumpkin, raw	03_0028	2918	Pantry	Max.	90	Pumpkins
C	Bangladesh	Pumpkin, raw	03_0028	2918	Refrigerator	Min.	90	Pumpkins
C	Bangladesh	Pumpkin, raw	03_0028	2918	Refrigerator	Max.	150	Pumpkins
C	Bangladesh	Radish, raw	03_0029	2918	Refrigerator	Min.	10	Radishes
C	Bangladesh	Radish, raw	03_0029	2918	Refrigerator	Max.	14	Radishes
C	Bangladesh	Rice, BR-28, parboiled, milled, raw	01_0012	2905	Pantry		730	Rice, white or wild
C	Bangladesh	Rice, white, sunned, aromatic, raw	01_0024	2905	Pantry		730	Rice, white or wild
C	Bangladesh	Rice, white, sunned, polished, milled, raw	01_0025	2905	Pantry		730	Rice, white or wild
C	Bangladesh	Sorghum, raw	01_0027	2905	Pantry		120	Sorghum, whole grain
C	Bangladesh	Sorghum, raw	01_0027	2905	Freezer		240	Sorghum, whole grain
C	Bangladesh	Gourd, ash, raw	03_0015	2918	Pantry	Min.	1	Squash, summer and zucchini
C	Bangladesh	Gourd, bitter, raw	03_0016	2918	Pantry	Min.	1	Squash, summer and zucchini
C	Bangladesh	Gourd, bottle, raw	03_0017	2918	Pantry	Min.	1	Squash, summer and zucchini
C	Bangladesh	Gourd, pointed, raw	03_0018	2918	Pantry	Min.	1	Squash, summer and zucchini
C	Bangladesh	Gourd, ridge, raw	03_0019	2918	Pantry	Min.	1	Squash, summer and zucchini
C	Bangladesh	Gourd, snake, raw	03_0020	2918	Pantry	Min.	1	Squash, summer and zucchini
C	Bangladesh	Gourd, sponge, raw	03_0021	2918	Pantry	Min.	1	Squash, summer and zucchini
C	Bangladesh	Gourd, teasle, raw	03_0022	2918	Pantry	Min.	1	Squash, summer and zucchini
C	Bangladesh	Gourd, ash, raw	03_0015	2918	Pantry	Max.	5	Squash, summer and zucchini
C	Bangladesh	Gourd, bitter, raw	03_0016	2918	Pantry	Max.	5	Squash, summer and zucchini
C	Bangladesh	Gourd, bottle, raw	03_0017	2918	Pantry	Max.	5	Squash, summer and zucchini
C	Bangladesh	Gourd, pointed, raw	03_0018	2918	Pantry	Max.	5	Squash, summer and zucchini
C	Bangladesh	Gourd, ridge, raw	03_0019	2918	Pantry	Max.	5	Squash, summer and zucchini
C	Bangladesh	Gourd, snake, raw	03_0020	2918	Pantry	Max.	5	Squash, summer and zucchini
C	Bangladesh	Gourd, sponge, raw	03_0021	2918	Pantry	Max.	5	Squash, summer and zucchini
C	Bangladesh	Gourd, teasle, raw	03_0022	2918	Pantry	Max.	5	Squash, summer and zucchini
C	Bangladesh	Gourd, ash, raw	03_0015	2918	Refrigerator	Min.	4	Squash, summer and zucchini
C	Bangladesh	Gourd, bitter, raw	03_0016	2918	Refrigerator	Min.	4	Squash, summer and zucchini
C	Bangladesh	Gourd, bottle, raw	03_0017	2918	Refrigerator	Min.	4	Squash, summer and zucchini
C	Bangladesh	Gourd, pointed, raw	03_0018	2918	Refrigerator	Min.	4	Squash, summer and zucchini
C	Bangladesh	Gourd, ridge, raw	03_0019	2918	Refrigerator	Min.	4	Squash, summer and zucchini
C	Bangladesh	Gourd, snake, raw	03_0020	2918	Refrigerator	Min.	4	Squash, summer and zucchini
C	Bangladesh	Gourd, sponge, raw	03_0021	2918	Refrigerator	Min.	4	Squash, summer and zucchini
C	Bangladesh	Gourd, teasle, raw	03_0022	2918	Refrigerator	Min.	4	Squash, summer and zucchini
C	Bangladesh	Gourd, ash, raw	03_0015	2918	Refrigerator	Max.	5	Squash, summer and zucchini
C	Bangladesh	Gourd, bitter, raw	03_0016	2918	Refrigerator	Max.	5	Squash, summer and zucchini
C	Bangladesh	Gourd, bottle, raw	03_0017	2918	Refrigerator	Max.	5	Squash, summer and zucchini
C	Bangladesh	Gourd, pointed, raw	03_0018	2918	Refrigerator	Max.	5	Squash, summer and zucchini
C	Bangladesh	Gourd, ridge, raw	03_0019	2918	Refrigerator	Max.	5	Squash, summer and zucchini
C	Bangladesh	Gourd, snake, raw	03_0020	2918	Refrigerator	Max.	5	Squash, summer and zucchini
C	Bangladesh	Gourd, sponge, raw	03_0021	2918	Refrigerator	Max.	5	Squash, summer and zucchini
C	Bangladesh	Gourd, teasle, raw	03_0022	2918	Refrigerator	Max.	5	Squash, summer and zucchini
C	Bangladesh	Gourd, ash, raw	03_0015	2918	Freezer	Min.	300	Squash, summer and zucchini
C	Bangladesh	Gourd, bitter, raw	03_0016	2918	Freezer	Min.	300	Squash, summer and zucchini
C	Bangladesh	Gourd, bottle, raw	03_0017	2918	Freezer	Min.	300	Squash, summer and zucchini
C	Bangladesh	Gourd, pointed, raw	03_0018	2918	Freezer	Min.	300	Squash, summer and zucchini
C	Bangladesh	Gourd, ridge, raw	03_0019	2918	Freezer	Min.	300	Squash, summer and zucchini
C	Bangladesh	Gourd, snake, raw	03_0020	2918	Freezer	Min.	300	Squash, summer and zucchini
C	Bangladesh	Gourd, sponge, raw	03_0021	2918	Freezer	Min.	300	Squash, summer and zucchini
C	Bangladesh	Gourd, teasle, raw	03_0022	2918	Freezer	Min.	300	Squash, summer and zucchini
C	Bangladesh	Gourd, ash, raw	03_0015	2918	Freezer	Max.	365	Squash, summer and zucchini
C	Bangladesh	Gourd, bitter, raw	03_0016	2918	Freezer	Max.	365	Squash, summer and zucchini
C	Bangladesh	Gourd, bottle, raw	03_0017	2918	Freezer	Max.	365	Squash, summer and zucchini
C	Bangladesh	Gourd, pointed, raw	03_0018	2918	Freezer	Max.	365	Squash, summer and zucchini
C	Bangladesh	Gourd, ridge, raw	03_0019	2918	Freezer	Max.	365	Squash, summer and zucchini
C	Bangladesh	Gourd, snake, raw	03_0020	2918	Freezer	Max.	365	Squash, summer and zucchini
C	Bangladesh	Gourd, sponge, raw	03_0021	2918	Freezer	Max.	365	Squash, summer and zucchini
C	Bangladesh	Gourd, teasle, raw	03_0022	2918	Freezer	Max.	365	Squash, summer and zucchini
C	Bangladesh	Carambola, raw	08_0007	2919	Pantry		7	Star Fruit
C	Bangladesh	Carambola, raw	08_0007	2919	Refrigerator	Min.	7	Star Fruit
C	Bangladesh	Carambola, raw	08_0007	2919	Refrigerator	Max.	14	Star Fruit
C	Bangladesh	Carambola, raw	08_0007	2919	Freezer	Min.	300	Star Fruit
C	Bangladesh	Carambola, raw	08_0007	2919	Freezer	Max.	365	Star Fruit
C	Bangladesh	Tamarind, pulp, sweet, ripe, raw	08_0041	2919	Pantry	Min.	7	Tamarind
C	Bangladesh	Tamarind, pulp, sweet, ripe, raw	08_0041	2919	Pantry	Max.	21	Tamarind
C	Bangladesh	Tamarind, pulp, sweet, ripe, raw	08_0041	2919	Refrigerator		120	Tamarind
C	Bangladesh	Tamarind, pulp, sweet, ripe, raw	08_0041	2919	Freezer		365	Tamarind
C	Bangladesh	Colocasia/Taro, corm, raw	05_0001	2907	Pantry		7	Taro
C	Bangladesh	Colocasia/Taro/Tannia, cormel, raw	05_0002	2907	Pantry		7	Taro
C	Bangladesh	Giant taro, corm, raw	05_0004	2907	Pantry		7	Taro
C	Bangladesh	Colocasia/Taro, corm, raw	05_0001	2907	Refrigerator	Min.	2	Taro
C	Bangladesh	Colocasia/Taro/Tannia, cormel, raw	05_0002	2907	Refrigerator	Min.	2	Taro
C	Bangladesh	Giant taro, corm, raw	05_0004	2907	Refrigerator	Min.	2	Taro
C	Bangladesh	Colocasia/Taro, corm, raw	05_0001	2907	Refrigerator	Max.	3	Taro
C	Bangladesh	Colocasia/Taro/Tannia, cormel, raw	05_0002	2907	Refrigerator	Max.	3	Taro
C	Bangladesh	Giant taro, corm, raw	05_0004	2907	Refrigerator	Max.	3	Taro
C	Bangladesh	Tomato, red, ripe, raw	03_0031	2918	Pantry		7	Tomatoes
C	Bangladesh	Tomato, red, ripe, raw	03_0031	2918	Freezer		60	Tomatoes
C	Bangladesh	Turnip, raw	03_0032	2918	Refrigerator		14	Turnips
C	Bangladesh	Turnip, raw	03_0032	2918	Freezer	Min.	240	Turnips
C	Bangladesh	Turnip, raw	03_0032	2918	Freezer	Max.	300	Turnips
C	Bangladesh	Watermelon, ripe, raw	08_0042	2919	Pantry	Min.	1	Watermelon
C	Bangladesh	Watermelon, ripe, raw	08_0042	2919	Pantry	Max.	2	Watermelon
C	Bangladesh	Watermelon, ripe, raw	08_0042	2919	Refrigerator	Min.	3	Watermelon
C	Bangladesh	Watermelon, ripe, raw	08_0042	2919	Refrigerator	Max.	4	Watermelon
C	Bangladesh	Watermelon, ripe, raw	08_0042	2919	Freezer		365	Watermelon
C	Bangladesh	Wheat, whole, raw	01_0033	2905	Pantry		180	Whole grains council
C	Bangladesh	Wheat, whole, raw	01_0033	2905	Freezer		365	Whole grains council
C	Bangladesh	Elephant foot, corm, raw	05_0003	2907	Pantry	Min.	14	Yams Sweet Potatoes
C	Bangladesh	Sweet potato, Komola Sundori, orange flesh, raw	05_0006	2907	Pantry	Min.	14	Yams Sweet Potatoes
C	Bangladesh	Sweet potato, pale-yellow flesh, raw	05_0007	2907	Pantry	Min.	14	Yams Sweet Potatoes
C	Bangladesh	Sweet potato, skin purple, flesh pale-yellow, raw (without skin)	05_0008	2907	Pantry	Min.	14	Yams Sweet Potatoes
C	Bangladesh	Sweet potato, white flesh, raw	05_0009	2907	Pantry	Min.	14	Yams Sweet Potatoes
C	Bangladesh	Yam, tuber, raw	05_0010	2907	Pantry	Min.	14	Yams Sweet Potatoes
C	Bangladesh	Elephant foot, corm, raw	05_0003	2907	Pantry	Max.	21	Yams Sweet Potatoes
C	Bangladesh	Sweet potato, Komola Sundori, orange flesh, raw	05_0006	2907	Pantry	Max.	21	Yams Sweet Potatoes
C	Bangladesh	Sweet potato, pale-yellow flesh, raw	05_0007	2907	Pantry	Max.	21	Yams Sweet Potatoes
C	Bangladesh	Sweet potato, skin purple, flesh pale-yellow, raw (without skin)	05_0008	2907	Pantry	Max.	21	Yams Sweet Potatoes
C	Bangladesh	Sweet potato, white flesh, raw	05_0009	2907	Pantry	Max.	21	Yams Sweet Potatoes
C	Bangladesh	Yam, tuber, raw	05_0010	2907	Pantry	Max.	21	Yams Sweet Potatoes
C	Bangladesh	Milk, buffalo, whole fat	12_0004	2948	Refrigerator	Min.	1		MILK-ED (2022)
C	Bangladesh	Milk, goat, combined breeds	12_0010	2948	Refrigerator	Min.	1		MILK-ED (2022)
C	Bangladesh	Milk, buffalo, whole fat	12_0004	2948	Refrigerator	Max.	2		MILK-ED (2022)
C	Bangladesh	Milk, goat, combined breeds	12_0010	2948	Refrigerator	Max.	2		MILK-ED (2022)
C	India	Apple, big	E001	2919	Pantry		21	Apples
C	India	Apple, green	E002	2919	Pantry		21	Apples
C	India	Apple, small	E003	2919	Pantry		21	Apples
C	India	Apple, small, Kashimir	E004	2919	Pantry		21	Apples
C	India	Apple, big	E001	2919	Refrigerator	Min.	28	Apples
C	India	Apple, green	E002	2919	Refrigerator	Min.	28	Apples
C	India	Apple, small	E003	2919	Refrigerator	Min.	28	Apples
C	India	Apple, small, Kashimir	E004	2919	Refrigerator	Min.	28	Apples
C	India	Apple, big	E001	2919	Refrigerator	Max.	42	Apples
C	India	Apple, green	E002	2919	Refrigerator	Max.	42	Apples
C	India	Apple, small	E003	2919	Refrigerator	Max.	42	Apples
C	India	Apple, small, Kashimir	E004	2919	Refrigerator	Max.	42	Apples
C	India	Apple, big	E001	2919	Freezer		240	Apples
C	India	Apple, green	E002	2919	Freezer		240	Apples
C	India	Apple, small	E003	2919	Freezer		240	Apples
C	India	Apple, small, Kashimir	E004	2919	Freezer		240	Apples
C	India	Avocado fruit	E007	2919	Refrigerator	Min.	3	Avocados
C	India	Avocado fruit	E007	2919	Refrigerator	Max.	4	Avocados
C	India	Bamboo shoot, tender	D002	2918	Refrigerator		14	Bamboo shoot
C	India	Banana, ripe, montham	E009	2919	Refrigerator		3	Bananas
C	India	Banana, ripe, poovam	E010	2919	Refrigerator		3	Bananas
C	India	Banana, ripe, red	E011	2919	Refrigerator		3	Bananas
C	India	Banana, ripe, robusta	E012	2919	Refrigerator		3	Bananas
C	India	Banana, ripe, montham	E009	2919	Freezer	Min.	60	Bananas
C	India	Banana, ripe, poovam	E010	2919	Freezer	Min.	60	Bananas
C	India	Banana, ripe, red	E011	2919	Freezer	Min.	60	Bananas
C	India	Banana, ripe, robusta	E012	2919	Freezer	Min.	60	Bananas
C	India	Banana, ripe, montham	E009	2919	Freezer	Max.	90	Bananas
C	India	Banana, ripe, poovam	E010	2919	Freezer	Max.	90	Bananas
C	India	Banana, ripe, red	E011	2919	Freezer	Max.	90	Bananas
C	India	Banana, ripe, robusta	E012	2919	Freezer	Max.	90	Bananas
C	India	Barley	A004	2905	Pantry		180	Barley, whole grain
C	India	Barley	A004	2905	Freezer		365	Barley, whole grain
C	India	Bean scarlet, tender	D003	2918	Refrigerator	Min.	3	Beans And Peas, green, fava, lima, soybean, wax, snow, sugar snap
C	India	Cluster beans	D039	2918	Refrigerator	Min.	3	Beans And Peas, green, fava, lima, soybean, wax, snow, sugar snap
C	India	Field beans, tender, broad	D047	2918	Refrigerator	Min.	3	Beans And Peas, green, fava, lima, soybean, wax, snow, sugar snap
C	India	Field beans, tender, lean	D048	2918	Refrigerator	Min.	3	Beans And Peas, green, fava, lima, soybean, wax, snow, sugar snap
C	India	French beans, country	D049	2918	Refrigerator	Min.	3	Beans And Peas, green, fava, lima, soybean, wax, snow, sugar snap
C	India	French beans, hybrid	D050	2918	Refrigerator	Min.	3	Beans And Peas, green, fava, lima, soybean, wax, snow, sugar snap
C	India	Peas, fresh	D061	2918	Refrigerator	Min.	3	Beans And Peas, green, fava, lima, soybean, wax, snow, sugar snap
C	India	Bean scarlet, tender	D003	2918	Refrigerator	Max.	5	Beans And Peas, green, fava, lima, soybean, wax, snow, sugar snap
C	India	Cluster beans	D039	2918	Refrigerator	Max.	5	Beans And Peas, green, fava, lima, soybean, wax, snow, sugar snap
C	India	Field beans, tender, broad	D047	2918	Refrigerator	Max.	5	Beans And Peas, green, fava, lima, soybean, wax, snow, sugar snap
C	India	Field beans, tender, lean	D048	2918	Refrigerator	Max.	5	Beans And Peas, green, fava, lima, soybean, wax, snow, sugar snap
C	India	French beans, country	D049	2918	Refrigerator	Max.	5	Beans And Peas, green, fava, lima, soybean, wax, snow, sugar snap
C	India	French beans, hybrid	D050	2918	Refrigerator	Max.	5	Beans And Peas, green, fava, lima, soybean, wax, snow, sugar snap
C	India	Peas, fresh	D061	2918	Refrigerator	Max.	5	Beans And Peas, green, fava, lima, soybean, wax, snow, sugar snap
C	India	Bean scarlet, tender	D003	2918	Freezer		240	Beans And Peas, green, fava, lima, soybean, wax, snow, sugar snap
C	India	Cluster beans	D039	2918	Freezer		240	Beans And Peas, green, fava, lima, soybean, wax, snow, sugar snap
C	India	Field beans, tender, broad	D047	2918	Freezer		240	Beans And Peas, green, fava, lima, soybean, wax, snow, sugar snap
C	India	Field beans, tender, lean	D048	2918	Freezer		240	Beans And Peas, green, fava, lima, soybean, wax, snow, sugar snap
C	India	French beans, country	D049	2918	Freezer		240	Beans And Peas, green, fava, lima, soybean, wax, snow, sugar snap
C	India	French beans, hybrid	D050	2918	Freezer		240	Beans And Peas, green, fava, lima, soybean, wax, snow, sugar snap
C	India	Peas, fresh	D061	2918	Freezer		240	Beans And Peas, green, fava, lima, soybean, wax, snow, sugar snap
C	India	Beet greens	C009	2918	Pantry		1	Beets
C	India	Beet root	F001	2918	Pantry		1	Beets
C	India	Beet greens	C009	2918	Refrigerator	Min.	7	Beets
C	India	Beet root	F001	2918	Refrigerator	Min.	7	Beets
C	India	Beet greens	C009	2918	Refrigerator	Max.	14	Beets
C	India	Beet root	F001	2918	Refrigerator	Max.	14	Beets
C	India	Beet greens	C009	2918	Freezer	Min.	180	Beets
C	India	Beet root	F001	2918	Freezer	Min.	180	Beets
C	India	Beet greens	C009	2918	Freezer	Max.	240	Beets
C	India	Beet root	F001	2918	Freezer	Max.	240	Beets
C	India	Balack berry	E013	2919	Refrigerator	Min.	3	Berries, blackberries, boysenberries, currant
C	India	Currants, black	E015	2919	Refrigerator	Min.	3	Berries, blackberries, boysenberries, currant
C	India	Balack berry	E013	2919	Refrigerator	Max.	6	Berries, blackberries, boysenberries, currant
C	India	Currants, black	E015	2919	Refrigerator	Max.	6	Berries, blackberries, boysenberries, currant
C	India	Balack berry	E013	2919	Freezer		365	Berries, blackberries, boysenberries, currant
C	India	Currants, black	E015	2919	Freezer		365	Berries, blackberries, boysenberries, currant
C	India	Gooseberry	E021	2919	Refrigerator		7	Berries, cherries, goose berries, lychee
C	India	Karonda fruit	E032	2919	Refrigerator		7	Berries, cherries, goose berries, lychee
C	India	Litchi	E035	2919	Refrigerator		7	Berries, cherries, goose berries, lychee
C	India	Rambutana	E059	2919	Refrigerator		7	Berries, cherries, goose berries, lychee
C	India	Sapota	E060	2919	Refrigerator		7	Berries, cherries, goose berries, lychee
C	India	Gooseberry	E021	2919	Freezer		365	Berries, cherries, goose berries, lychee
C	India	Karonda fruit	E032	2919	Freezer		365	Berries, cherries, goose berries, lychee
C	India	Litchi	E035	2919	Freezer		365	Berries, cherries, goose berries, lychee
C	India	Rambutana	E059	2919	Freezer		365	Berries, cherries, goose berries, lychee
C	India	Sapota	E060	2919	Freezer		365	Berries, cherries, goose berries, lychee
C	India	Brussels sprouts	C012	2918	Refrigerator	Min.	3	Brussels Sprouts
C	India	Brussels sprouts	C012	2918	Refrigerator	Max.	5	Brussels Sprouts
C	India	Brussels sprouts	C012	2918	Freezer	Min.	300	Brussels Sprouts
C	India	Brussels sprouts	C012	2918	Freezer	Max.	365	Brussels Sprouts
C	India	Wheat, bulgur	A021	2905	Pantry	Min.	180	Bulgur
C	India	Wheat, bulgur	A021	2905	Pantry	Max.	365	Bulgur
C	India	Cabbage, Chinese	C013	2918	Refrigerator	Min.	7	Cabbage
C	India	Cabbage, collard greens	C014	2918	Refrigerator	Min.	7	Cabbage
C	India	Cabbage, green	C015	2918	Refrigerator	Min.	7	Cabbage
C	India	Cabbage, violet	C016	2918	Refrigerator	Min.	7	Cabbage
C	India	Knol-Khol, leaves	C024	2918	Refrigerator	Min.	7	Cabbage
C	India	Knol-Khol	D053	2918	Refrigerator	Min.	7	Cabbage
C	India	Cabbage, Chinese	C013	2918	Refrigerator	Max.	14	Cabbage
C	India	Cabbage, collard greens	C014	2918	Refrigerator	Max.	14	Cabbage
C	India	Cabbage, green	C015	2918	Refrigerator	Max.	14	Cabbage
C	India	Cabbage, violet	C016	2918	Refrigerator	Max.	14	Cabbage
C	India	Knol-Khol, leaves	C024	2918	Refrigerator	Max.	14	Cabbage
C	India	Knol-Khol	D053	2918	Refrigerator	Max.	14	Cabbage
C	India	Cabbage, Chinese	C013	2918	Freezer	Min.	300	Cabbage
C	India	Cabbage, collard greens	C014	2918	Freezer	Min.	300	Cabbage
C	India	Cabbage, green	C015	2918	Freezer	Min.	300	Cabbage
C	India	Cabbage, violet	C016	2918	Freezer	Min.	300	Cabbage
C	India	Knol-Khol, leaves	C024	2918	Freezer	Min.	300	Cabbage
C	India	Knol-Khol	D053	2918	Freezer	Min.	300	Cabbage
C	India	Cabbage, Chinese	C013	2918	Freezer	Max.	365	Cabbage
C	India	Cabbage, collard greens	C014	2918	Freezer	Max.	365	Cabbage
C	India	Cabbage, green	C015	2918	Freezer	Max.	365	Cabbage
C	India	Cabbage, violet	C016	2918	Freezer	Max.	365	Cabbage
C	India	Knol-Khol, leaves	C024	2918	Freezer	Max.	365	Cabbage
C	India	Knol-Khol	D053	2918	Freezer	Max.	365	Cabbage
C	India	Carrot, orange	F002	2918	Refrigerator	Min.	14	Carrots Parsnips
C	India	Carrot, red	F003	2918	Refrigerator	Min.	14	Carrots Parsnips
C	India	Carrot, orange	F002	2918	Refrigerator	Max.	21	Carrots Parsnips
C	India	Carrot, red	F003	2918	Refrigerator	Max.	21	Carrots Parsnips
C	India	Carrot, orange	F002	2918	Freezer	Min.	300	Carrots Parsnips
C	India	Carrot, red	F003	2918	Freezer	Min.	300	Carrots Parsnips
C	India	Carrot, orange	F002	2918	Freezer	Max.	365	Carrots Parsnips
C	India	Carrot, red	F003	2918	Freezer	Max.	365	Carrots Parsnips
C	India	Cauliflower	D036	2918	Refrigerator	Min.	3	Cauliflower
C	India	Cauliflower	D036	2918	Refrigerator	Max.	5	Cauliflower
C	India	Cauliflower	D036	2918	Freezer	Min.	300	Cauliflower
C	India	Cauliflower	D036	2918	Freezer	Max.	365	Cauliflower
C	India	Celery stalk	D037	2918	Refrigerator	Min.	7	Celery
C	India	Celery stalk	D037	2918	Refrigerator	Max.	14	Celery
C	India	Celery stalk	D037	2918	Freezer	Min.	300	Celery
C	India	Celery stalk	D037	2918	Freezer	Max.	365	Celery
C	India	Cherries, red	E014	2919	Refrigerator	Min.	2	Cherries
C	India	Cherries, red	E014	2919	Refrigerator	Max.	3	Cherries
C	India	Cherries, red	E014	2919	Freezer	Min.	240	Cherries
C	India	Cherries, red	E014	2919	Freezer	Max.	365	Cherries
C	India	Bael fruit	E008	2919	Pantry		10	Citrus Fruit, lemon, lime, orange, grapefruit, tangerines, clementines
C	India	Lime, sweet, pulp	E034	2919	Pantry		10	Citrus Fruit, lemon, lime, orange, grapefruit, tangerines, clementines
C	India	Orange, pulp	E047	2919	Pantry		10	Citrus Fruit, lemon, lime, orange, grapefruit, tangerines, clementines
C	India	Pummelo	E056	2919	Pantry		10	Citrus Fruit, lemon, lime, orange, grapefruit, tangerines, clementines
C	India	Wood apple	E067	2919	Pantry		10	Citrus Fruit, lemon, lime, orange, grapefruit, tangerines, clementines
C	India	Bael fruit	E008	2919	Refrigerator	Min.	10	Citrus Fruit, lemon, lime, orange, grapefruit, tangerines, clementines
C	India	Lime, sweet, pulp	E034	2919	Refrigerator	Min.	10	Citrus Fruit, lemon, lime, orange, grapefruit, tangerines, clementines
C	India	Orange, pulp	E047	2919	Refrigerator	Min.	10	Citrus Fruit, lemon, lime, orange, grapefruit, tangerines, clementines
C	India	Pummelo	E056	2919	Refrigerator	Min.	10	Citrus Fruit, lemon, lime, orange, grapefruit, tangerines, clementines
C	India	Wood apple	E067	2919	Refrigerator	Min.	10	Citrus Fruit, lemon, lime, orange, grapefruit, tangerines, clementines
C	India	Bael fruit	E008	2919	Refrigerator	Max.	21	Citrus Fruit, lemon, lime, orange, grapefruit, tangerines, clementines
C	India	Lime, sweet, pulp	E034	2919	Refrigerator	Max.	21	Citrus Fruit, lemon, lime, orange, grapefruit, tangerines, clementines
C	India	Orange, pulp	E047	2919	Refrigerator	Max.	21	Citrus Fruit, lemon, lime, orange, grapefruit, tangerines, clementines
C	India	Pummelo	E056	2919	Refrigerator	Max.	21	Citrus Fruit, lemon, lime, orange, grapefruit, tangerines, clementines
C	India	Wood apple	E067	2919	Refrigerator	Max.	21	Citrus Fruit, lemon, lime, orange, grapefruit, tangerines, clementines
C	India	Wheat, vermicelli, roasted	A024	2905	Pantry	Min.	3	Cooked Pasta
C	India	Wheat, vermicelli, roasted	A024	2905	Pantry	Max.	5	Cooked Pasta
C	India	Wheat, vermicelli, roasted	A024	2905	Freezer	Min.	30	Cooked Pasta
C	India	Wheat, vermicelli, roasted	A024	2905	Freezer	Max.	60	Cooked Pasta
C	India	Rice, parboilde, milled	A014	2905	Refrigerator	Min.	4	Cooked Rice
C	India	Rice, parboilde, milled	A014	2905	Refrigerator	Max.	6	Cooked Rice
C	India	Rice, parboilde, milled	A014	2905	Freezer		180	Cooked Rice
C	India	Maize, tender, local	A007	2905	Refrigerator	Min.	1	Corn On The Cob
C	India	Maize, tendar, sweet	A008	2905	Refrigerator	Min.	1	Corn On The Cob
C	India	Maize, tender, local	A007	2905	Refrigerator	Max.	2	Corn On The Cob
C	India	Maize, tendar, sweet	A008	2905	Refrigerator	Max.	2	Corn On The Cob
C	India	Maize, tender, local	A007	2905	Freezer		240	Corn On The Cob
C	India	Maize, tendar, sweet	A008	2905	Freezer		240	Corn On The Cob
C	India	Maize, dry	A006	2905	Pantry		30	Cornmeal, stone ground or blue
C	India	Cucumber, green, elongate	D043	2918	Refrigerator	Min.	4	Cucumbers
C	India	Cucumber, green, short	D044	2918	Refrigerator	Min.	4	Cucumbers
C	India	Cucumber, orange, round	D045	2918	Refrigerator	Min.	4	Cucumbers
C	India	Cucumber, green, elongate	D043	2918	Refrigerator	Max.	6	Cucumbers
C	India	Cucumber, green, short	D044	2918	Refrigerator	Max.	6	Cucumbers
C	India	Cucumber, orange, round	D045	2918	Refrigerator	Max.	6	Cucumbers
C	India	Dates, processed	E019	2919	Pantry		60	Dates
C	India	Dates, processed	E019	2919	Refrigerator		365	Dates
C	India	Dates, processed	E019	2919	Freezer	Min.	365	Dates
C	India	Dates, processed	E019	2919	Freezer	Max.	730	Dates
C	India	Brinjal-1	D010	2918	Pantry		1	Eggplant
C	India	Brinjal-2	D011	2918	Pantry		1	Eggplant
C	India	Brinjal-3	D012	2918	Pantry		1	Eggplant
C	India	Brinjal-4	D013	2918	Pantry		1	Eggplant
C	India	Brinjal-5	D014	2918	Pantry		1	Eggplant
C	India	Brinjal-6	D015	2918	Pantry		1	Eggplant
C	India	Brinjal-7	D016	2918	Pantry		1	Eggplant
C	India	Brinjal-8	D017	2918	Pantry		1	Eggplant
C	India	Brinjal-9	D018	2918	Pantry		1	Eggplant
C	India	Brinjal-10	D019	2918	Pantry		1	Eggplant
C	India	Brinjal-11	D020	2918	Pantry		1	Eggplant
C	India	Brinjal-12	D021	2918	Pantry		1	Eggplant
C	India	Brinjal-13	D022	2918	Pantry		1	Eggplant
C	India	Brinjal-14	D023	2918	Pantry		1	Eggplant
C	India	Brinjal-15	D024	2918	Pantry		1	Eggplant
C	India	Brinjal-16	D025	2918	Pantry		1	Eggplant
C	India	Brinjal-17	D026	2918	Pantry		1	Eggplant
C	India	Brinjal-18	D027	2918	Pantry		1	Eggplant
C	India	Brinjal-19	D028	2918	Pantry		1	Eggplant
C	India	Brinjal-20	D029	2918	Pantry		1	Eggplant
C	India	Brinjal-21	D030	2918	Pantry		1	Eggplant
C	India	Brinjal - all veraeties	D031	2918	Pantry		1	Eggplant
C	India	Brinjal-1	D010	2918	Refrigerator	Min.	4	Eggplant
C	India	Brinjal-2	D011	2918	Refrigerator	Min.	4	Eggplant
C	India	Brinjal-3	D012	2918	Refrigerator	Min.	4	Eggplant
C	India	Brinjal-4	D013	2918	Refrigerator	Min.	4	Eggplant
C	India	Brinjal-5	D014	2918	Refrigerator	Min.	4	Eggplant
C	India	Brinjal-6	D015	2918	Refrigerator	Min.	4	Eggplant
C	India	Brinjal-7	D016	2918	Refrigerator	Min.	4	Eggplant
C	India	Brinjal-8	D017	2918	Refrigerator	Min.	4	Eggplant
C	India	Brinjal-9	D018	2918	Refrigerator	Min.	4	Eggplant
C	India	Brinjal-10	D019	2918	Refrigerator	Min.	4	Eggplant
C	India	Brinjal-11	D020	2918	Refrigerator	Min.	4	Eggplant
C	India	Brinjal-12	D021	2918	Refrigerator	Min.	4	Eggplant
C	India	Brinjal-13	D022	2918	Refrigerator	Min.	4	Eggplant
C	India	Brinjal-14	D023	2918	Refrigerator	Min.	4	Eggplant
C	India	Brinjal-15	D024	2918	Refrigerator	Min.	4	Eggplant
C	India	Brinjal-16	D025	2918	Refrigerator	Min.	4	Eggplant
C	India	Brinjal-17	D026	2918	Refrigerator	Min.	4	Eggplant
C	India	Brinjal-18	D027	2918	Refrigerator	Min.	4	Eggplant
C	India	Brinjal-19	D028	2918	Refrigerator	Min.	4	Eggplant
C	India	Brinjal-20	D029	2918	Refrigerator	Min.	4	Eggplant
C	India	Brinjal-21	D030	2918	Refrigerator	Min.	4	Eggplant
C	India	Brinjal - all veraeties	D031	2918	Refrigerator	Min.	4	Eggplant
C	India	Brinjal-1	D010	2918	Refrigerator	Max.	7	Eggplant
C	India	Brinjal-2	D011	2918	Refrigerator	Max.	7	Eggplant
C	India	Brinjal-3	D012	2918	Refrigerator	Max.	7	Eggplant
C	India	Brinjal-4	D013	2918	Refrigerator	Max.	7	Eggplant
C	India	Brinjal-5	D014	2918	Refrigerator	Max.	7	Eggplant
C	India	Brinjal-6	D015	2918	Refrigerator	Max.	7	Eggplant
C	India	Brinjal-7	D016	2918	Refrigerator	Max.	7	Eggplant
C	India	Brinjal-8	D017	2918	Refrigerator	Max.	7	Eggplant
C	India	Brinjal-9	D018	2918	Refrigerator	Max.	7	Eggplant
C	India	Brinjal-10	D019	2918	Refrigerator	Max.	7	Eggplant
C	India	Brinjal-11	D020	2918	Refrigerator	Max.	7	Eggplant
C	India	Brinjal-12	D021	2918	Refrigerator	Max.	7	Eggplant
C	India	Brinjal-13	D022	2918	Refrigerator	Max.	7	Eggplant
C	India	Brinjal-14	D023	2918	Refrigerator	Max.	7	Eggplant
C	India	Brinjal-15	D024	2918	Refrigerator	Max.	7	Eggplant
C	India	Brinjal-16	D025	2918	Refrigerator	Max.	7	Eggplant
C	India	Brinjal-17	D026	2918	Refrigerator	Max.	7	Eggplant
C	India	Brinjal-18	D027	2918	Refrigerator	Max.	7	Eggplant
C	India	Brinjal-19	D028	2918	Refrigerator	Max.	7	Eggplant
C	India	Brinjal-20	D029	2918	Refrigerator	Max.	7	Eggplant
C	India	Brinjal-21	D030	2918	Refrigerator	Max.	7	Eggplant
C	India	Brinjal - all veraeties	D031	2918	Refrigerator	Max.	7	Eggplant
C	India	Brinjal-1	D010	2918	Freezer	Min.	180	Eggplant
C	India	Brinjal-2	D011	2918	Freezer	Min.	180	Eggplant
C	India	Brinjal-3	D012	2918	Freezer	Min.	180	Eggplant
C	India	Brinjal-4	D013	2918	Freezer	Min.	180	Eggplant
C	India	Brinjal-5	D014	2918	Freezer	Min.	180	Eggplant
C	India	Brinjal-6	D015	2918	Freezer	Min.	180	Eggplant
C	India	Brinjal-7	D016	2918	Freezer	Min.	180	Eggplant
C	India	Brinjal-8	D017	2918	Freezer	Min.	180	Eggplant
C	India	Brinjal-9	D018	2918	Freezer	Min.	180	Eggplant
C	India	Brinjal-10	D019	2918	Freezer	Min.	180	Eggplant
C	India	Brinjal-11	D020	2918	Freezer	Min.	180	Eggplant
C	India	Brinjal-12	D021	2918	Freezer	Min.	180	Eggplant
C	India	Brinjal-13	D022	2918	Freezer	Min.	180	Eggplant
C	India	Brinjal-14	D023	2918	Freezer	Min.	180	Eggplant
C	India	Brinjal-15	D024	2918	Freezer	Min.	180	Eggplant
C	India	Brinjal-16	D025	2918	Freezer	Min.	180	Eggplant
C	India	Brinjal-17	D026	2918	Freezer	Min.	180	Eggplant
C	India	Brinjal-18	D027	2918	Freezer	Min.	180	Eggplant
C	India	Brinjal-19	D028	2918	Freezer	Min.	180	Eggplant
C	India	Brinjal-20	D029	2918	Freezer	Min.	180	Eggplant
C	India	Brinjal-21	D030	2918	Freezer	Min.	180	Eggplant
C	India	Brinjal - all veraeties	D031	2918	Freezer	Min.	180	Eggplant
C	India	Brinjal-1	D010	2918	Freezer	Max.	240	Eggplant
C	India	Brinjal-2	D011	2918	Freezer	Max.	240	Eggplant
C	India	Brinjal-3	D012	2918	Freezer	Max.	240	Eggplant
C	India	Brinjal-4	D013	2918	Freezer	Max.	240	Eggplant
C	India	Brinjal-5	D014	2918	Freezer	Max.	240	Eggplant
C	India	Brinjal-6	D015	2918	Freezer	Max.	240	Eggplant
C	India	Brinjal-7	D016	2918	Freezer	Max.	240	Eggplant
C	India	Brinjal-8	D017	2918	Freezer	Max.	240	Eggplant
C	India	Brinjal-9	D018	2918	Freezer	Max.	240	Eggplant
C	India	Brinjal-10	D019	2918	Freezer	Max.	240	Eggplant
C	India	Brinjal-11	D020	2918	Freezer	Max.	240	Eggplant
C	India	Brinjal-12	D021	2918	Freezer	Max.	240	Eggplant
C	India	Brinjal-13	D022	2918	Freezer	Max.	240	Eggplant
C	India	Brinjal-14	D023	2918	Freezer	Max.	240	Eggplant
C	India	Brinjal-15	D024	2918	Freezer	Max.	240	Eggplant
C	India	Brinjal-16	D025	2918	Freezer	Max.	240	Eggplant
C	India	Brinjal-17	D026	2918	Freezer	Max.	240	Eggplant
C	India	Brinjal-18	D027	2918	Freezer	Max.	240	Eggplant
C	India	Brinjal-19	D028	2918	Freezer	Max.	240	Eggplant
C	India	Brinjal-20	D029	2918	Freezer	Max.	240	Eggplant
C	India	Brinjal-21	D030	2918	Freezer	Max.	240	Eggplant
C	India	Brinjal - all veraeties	D031	2918	Freezer	Max.	240	Eggplant
C	India	Wheat flour, refined	A018	2905	Pantry	Min.	180	Flour, white
C	India	Wheat flour, atta	A019	2905	Pantry	Min.	180	Flour, white
C	India	Wheat, semolina	A022	2905	Pantry	Min.	180	Flour, white
C	India	Wheat flour, refined	A018	2905	Pantry	Max.	365	Flour, white
C	India	Wheat flour, atta	A019	2905	Pantry	Max.	365	Flour, white
C	India	Wheat, semolina	A022	2905	Pantry	Max.	365	Flour, white
C	India	Apricot, dried	E005	2919	Pantry		180	Fruits Dried, raisins, apricots, mangoes, cranberries, etc.
C	India	Dates, dry, pale brown	E017	2919	Pantry		180	Fruits Dried, raisins, apricots, mangoes, cranberries, etc.
C	India	Dates, dry, dark brown	E018	2919	Pantry		180	Fruits Dried, raisins, apricots, mangoes, cranberries, etc.
C	India	Raisins, dried, black	E057	2919	Pantry		180	Fruits Dried, raisins, apricots, mangoes, cranberries, etc.
C	India	Raisins, dried, golden	E058	2919	Pantry		180	Fruits Dried, raisins, apricots, mangoes, cranberries, etc.
C	India	Grapes, seeded, round, black	E022	2919	Pantry		1	Grapes
C	India	Grapes, seeded, round, green	E023	2919	Pantry		1	Grapes
C	India	Grapes, seeded, round, red	E024	2919	Pantry		1	Grapes
C	India	Grapes, seedless, oval, black	E025	2919	Pantry		1	Grapes
C	India	Grapes, seedless, round, green	E026	2919	Pantry		1	Grapes
C	India	Grapes, seedless, round, black	E027	2919	Pantry		1	Grapes
C	India	Grapes, seeded, round, black	E022	2919	Refrigerator		7	Grapes
C	India	Grapes, seeded, round, green	E023	2919	Refrigerator		7	Grapes
C	India	Grapes, seeded, round, red	E024	2919	Refrigerator		7	Grapes
C	India	Grapes, seedless, oval, black	E025	2919	Refrigerator		7	Grapes
C	India	Grapes, seedless, round, green	E026	2919	Refrigerator		7	Grapes
C	India	Grapes, seedless, round, black	E027	2919	Refrigerator		7	Grapes
C	India	Grapes, seeded, round, black	E022	2919	Freezer		30	Grapes
C	India	Grapes, seeded, round, green	E023	2919	Freezer		30	Grapes
C	India	Grapes, seeded, round, red	E024	2919	Freezer		30	Grapes
C	India	Grapes, seedless, oval, black	E025	2919	Freezer		30	Grapes
C	India	Grapes, seedless, round, green	E026	2919	Freezer		30	Grapes
C	India	Grapes, seedless, round, black	E027	2919	Freezer		30	Grapes
C	India	Guava, pink flesh	E029	2919	Refrigerator	Min.	2	Guava
C	India	Guava, white flesh	E028	2919	Refrigerator	Min.	2	Guava
C	India	Guava, pink flesh	E029	2919	Refrigerator	Max.	4	Guava
C	India	Guava, white flesh	E028	2919	Refrigerator	Max.	4	Guava
C	India	Onion, stalk	D058	2918	Refrigerator	Min.	7	Leeks
C	India	Onion, stalk	D058	2918	Refrigerator	Max.	14	Leeks
C	India	Onion, stalk	D058	2918	Freezer	Min.	300	Leeks
C	India	Onion, stalk	D058	2918	Freezer	Max.	365	Leeks
C	India	Lemon, juice	E033	2919	Refrigerator		6	Lemon Juice, fresh squeezed
C	India	Lemon, juice	E033	2919	Freezer		365	Lemon Juice, fresh squeezed
C	India	Agathi leaves	C001	2918	Refrigerator	Min.	3	Lettuce, leaf, spinach
C	India	Amaranth leaves, green	C002	2918	Refrigerator	Min.	3	Lettuce, leaf, spinach
C	India	Amaranth leaves, red	C003	2918	Refrigerator	Min.	3	Lettuce, leaf, spinach
C	India	Amaranth leaves, red and green mix	C004	2918	Refrigerator	Min.	3	Lettuce, leaf, spinach
C	India	Amaranth spined, leaves, green	C005	2918	Refrigerator	Min.	3	Lettuce, leaf, spinach
C	India	Amaranth spined, leaves, red and green mix	C006	2918	Refrigerator	Min.	3	Lettuce, leaf, spinach
C	India	Baselia leaves	C007	2918	Refrigerator	Min.	3	Lettuce, leaf, spinach
C	India	Bathua leaves	C008	2918	Refrigerator	Min.	3	Lettuce, leaf, spinach
C	India	Betel leaves, big (Kolkata)	C010	2918	Refrigerator	Min.	3	Lettuce, leaf, spinach
C	India	Betel leaves, small	C011	2918	Refrigerator	Min.	3	Lettuce, leaf, spinach
C	India	Cauliflower leaves	C017	2918	Refrigerator	Min.	3	Lettuce, leaf, spinach
C	India	Colocasia leaves, green	C018	2918	Refrigerator	Min.	3	Lettuce, leaf, spinach
C	India	Drumstick leaves	C019	2918	Refrigerator	Min.	3	Lettuce, leaf, spinach
C	India	Fenugreek leaves	C020	2918	Refrigerator	Min.	3	Lettuce, leaf, spinach
C	India	Gogu leaves, green	C022	2918	Refrigerator	Min.	3	Lettuce, leaf, spinach
C	India	Gogu leaves, red	C023	2918	Refrigerator	Min.	3	Lettuce, leaf, spinach
C	India	Lettuce	C025	2918	Refrigerator	Min.	3	Lettuce, leaf, spinach
C	India	Mustard leaves	C026	2918	Refrigerator	Min.	3	Lettuce, leaf, spinach
C	India	Pak Choi leaves	C027	2918	Refrigerator	Min.	3	Lettuce, leaf, spinach
C	India	Ponnaganni	C029	2918	Refrigerator	Min.	3	Lettuce, leaf, spinach
C	India	Pumpkin leaves, tender	C030	2918	Refrigerator	Min.	3	Lettuce, leaf, spinach
C	India	Radish leaves	C031	2918	Refrigerator	Min.	3	Lettuce, leaf, spinach
C	India	Rumex leaves	C032	2918	Refrigerator	Min.	3	Lettuce, leaf, spinach
C	India	Spinach	C033	2918	Refrigerator	Min.	3	Lettuce, leaf, spinach
C	India	Tamarind leaves, tender	C034	2918	Refrigerator	Min.	3	Lettuce, leaf, spinach
C	India	Agathi leaves	C001	2918	Refrigerator	Max.	7	Lettuce, leaf, spinach
C	India	Amaranth leaves, green	C002	2918	Refrigerator	Max.	7	Lettuce, leaf, spinach
C	India	Amaranth leaves, red	C003	2918	Refrigerator	Max.	7	Lettuce, leaf, spinach
C	India	Amaranth leaves, red and green mix	C004	2918	Refrigerator	Max.	7	Lettuce, leaf, spinach
C	India	Amaranth spined, leaves, green	C005	2918	Refrigerator	Max.	7	Lettuce, leaf, spinach
C	India	Amaranth spined, leaves, red and green mix	C006	2918	Refrigerator	Max.	7	Lettuce, leaf, spinach
C	India	Baselia leaves	C007	2918	Refrigerator	Max.	7	Lettuce, leaf, spinach
C	India	Bathua leaves	C008	2918	Refrigerator	Max.	7	Lettuce, leaf, spinach
C	India	Betel leaves, big (Kolkata)	C010	2918	Refrigerator	Max.	7	Lettuce, leaf, spinach
C	India	Betel leaves, small	C011	2918	Refrigerator	Max.	7	Lettuce, leaf, spinach
C	India	Cauliflower leaves	C017	2918	Refrigerator	Max.	7	Lettuce, leaf, spinach
C	India	Colocasia leaves, green	C018	2918	Refrigerator	Max.	7	Lettuce, leaf, spinach
C	India	Drumstick leaves	C019	2918	Refrigerator	Max.	7	Lettuce, leaf, spinach
C	India	Fenugreek leaves	C020	2918	Refrigerator	Max.	7	Lettuce, leaf, spinach
C	India	Gogu leaves, green	C022	2918	Refrigerator	Max.	7	Lettuce, leaf, spinach
C	India	Gogu leaves, red	C023	2918	Refrigerator	Max.	7	Lettuce, leaf, spinach
[truncated: 777 more rows]
