# Supplementary material for: Synergy between SDGs 12.3 and 2.1 in lower-middle-income countries through the lens of food waste and energy imbalance
Source: Sci Rep. 2025 May 23;15:17956. doi: 10.1038/s41598-025-01579-x (PMC12102298; doi:10.1038/s41598-025-01579-x)
Supplement: Supplementary file 4 — Supplementary Material 4 [file 41598_2025_1579_MOESM4_ESM.xlsx]

## Sheet: InputData_Fig1
Country	Food energy imbalance pera capita (kcal/day)	Household food waste per capita (kg/year)
USA	1498.82	58.8332
SAU	1489.44	104.88
NOR	1486.71	78.8
NLD	1408.07	50
CAN	1398.98	78.5416
SWE	1362.94	81
AUT	1359.5	39
DEU	1351.43	75
AUS	1338.72	101.698
DNK	1335.53	81.3335
GBR	1310.49	77
MLT	1271.76	129
NZL	1196.15	61
GHA	-191.972	84.0075
LUX	1706.34	89.25
IRL	1605.62	54.7
BEL	1324.73	49.9195
JPN	1296.37	64.3219
FIN	1287.25	65.4237
FRA	1269.9	84.7902
ISR	1268.89	99.5839
SVN	1202.17	34.2072
ESP	1198.97	77.3257
ITA	1187.61	67.0487
MYS	1121.45	91.4427
POL	1088.91	55.9403
EST	1061.97	77.5072
HUN	1052.52	93.8252
GRC	1030.03	141.691
RUS	865.722	33.3755
CHN	824.065	63.9191
IRQ	808.268	120.439
MEX	780.636	93.9002
BRA	735.473	59.5989
COL	698.531	70.4319
ZAF	686.453	39.7762
IDN	647.662	77.3698
GEO	625.179	100.974
LBN	602.234	104.656
LKA	554.314	75.8657
BLZ	381.585	52.6739
IND	318.698	50.3215
VNM	313.717	76.1617
NGA	190.415	188.798
PAK	125.252	73.639
BGD	32.9298	65.1241
ZMB	-39.6747	77.92
TZA	-191.64	119.086
KEN	-254.708	99.2385
RWA	-357.637	164.363
ETH	-410.341	92.1427

## Sheet: Outputs
Regression Statistics
Multiple R	0.300379
R Square (R2)	0.0902276
Adjusted R2	0.0716608
Standard Error	29.4447
Observation	51
ANOVA
	df	SS	MS	F	Significance F
Regression	1	4213.25	4213.25	4.85962	0.0322188
Residual	49	42482.5	866.99
Total	50	46695.8
	Coefficient	Standard Error	t Stat	P-value	Lower 95%	Upper 95%	Lower 95.0%	Upper 95.0%
Intercept	95.2075	7.53259	12.6394	4.88495e-17	80.0702	110.345	80.0702	110.345
Food energy imbalance pera capita (kcal/day)	-0.0160144	0.00726455	-2.20446	0.0322188	-0.030613	-0.00141572	-0.030613	-0.00141572
