# Supplementary material for: Synergy between SDGs 12.3 and 2.1 in lower-middle-income countries through the lens of food waste and energy imbalance
Source: Sci Rep. 2025 May 23;15:17956. doi: 10.1038/s41598-025-01579-x (PMC12102298; doi:10.1038/s41598-025-01579-x)
Supplement: Supplementary file 5 — Supplementary Material 5 [file 41598_2025_1579_MOESM5_ESM.xlsx]

## Sheet: InputDataFig5
Group	Country	% Household with a refrigerator	Household food waste per capita (kg/year)
(B)	Ghana	37.2667	84.0075
(B)	Kenya	6.05	99.2385
(B)	Tanzania	10.866	119.086
(B)	Zambia	25.3571	77.92
(C)	Bangladesh	34.7	65.1241
(C)	India	37.9	50.3215
(C)	Vietnam	78.6857	76.1617
(C)	Pakistan	55.9333	73.639

## Sheet: Outputs
Regression Statistics
Multiple R	0.539077
R Square (R2)	0.290604
Adjusted R2	0.172372
Standard Error	19.0573
Observation	8
ANOVA
	df	SS	MS	F	Significance F
Regression	1	892.666	892.666	2.4579	0.167981
Residual	6	2179.09	363.182
Total	7	3071.76
	Coefficient	Standard Error	t Stat	P-value	Lower 95%	Upper 95%	Lower 95.0%	Upper 95.0%
Intercept	97.9068	12.8854	7.59826	0.000270496	66.3773	129.436	66.3773	129.436
% Household with a refrigerator	-0.480391	0.306417	-1.56777	0.167981	-1.23017	0.269384	-1.23017	0.269384
