# Supplementary material for: Synergy between SDGs 12.3 and 2.1 in lower-middle-income countries through the lens of food waste and energy imbalance
Source: Sci Rep. 2025 May 23;15:17956. doi: 10.1038/s41598-025-01579-x (PMC12102298; doi:10.1038/s41598-025-01579-x)
Supplement: Supplementary file 6 — Supplementary Material 6 [file 41598_2025_1579_MOESM6_ESM.xlsx]

## Sheet: S4_FEI
Country code	Name of country	Year	Per capita GDP	Food energy imbalance (kcal/cap/day)
			(rea International$ in 2005)	Model-case	Lower-case	Upper-case
ABW	Aruba	2005	34051.5	1275.65	-17.5417	2567.83
AFG	Afghanistan	2005	1023.05	-676.686	-1735.03	380.66
AGO	Angola	2005	4837.71	188.698	-973.744	1350.14
ALB	Albania	2005	5865.3	295.983	-879.363	1470.33
ARE	United Arab Emirates	2005	97671.6	1862.58	498.79	3225.36
ARG	Argentina	2005	13568.8	763.148	-468.392	1993.69
ARM	Armenia	2005	5455.43	255.633	-914.86	1425.13
ATG	Antigua and Barbuda	2005	20269.7	986.703	-271.728	2244.13
AUS	Australia	2005	32653.4	1252.29	-38.0849	2541.67
AUT	Austria	2005	35013.7	1291.17	-3.8874	2585.22
AZE	Azerbaijan	2005	6737.15	373.173	-811.458	1556.8
BDI	Burundi	2005	569.275	-1003.19	-2022.26	14.8829
BEL	Belgium	2005	33177.9	1261.17	-30.2769	2551.61
BEN	Benin	2005	2052.53	-288.857	-1393.85	815.141
BFA	Burkina Faso	2005	1215.57	-580.645	-1650.54	488.254
BGD	Bangladesh	2005	1753.87	-376.442	-1470.9	717.02
BGR	Bulgaria	2005	10291.4	609.161	-603.857	1821.18
BHR	Bahrain	2005	45400.9	1435.87	123.41	2747.33
BHS	Bahamas	2005	30910.1	1221.73	-64.9691	2507.44
BIH	Bosnia and Herzegovina	2005	6479.65	351.467	-830.554	1532.49
BLR	Belarus	2005	9642.43	572.878	-635.775	1780.53
BLZ	Belize	2005	6945.27	390.119	-796.55	1575.79
BMU	Bermuda	2005	58344.1	1575.58	246.315	2903.85
BOL	Bolivia	2005	4086.38	94.6855	-1056.45	1244.82
BRA	Brazil	2005	10989	645.688	-571.723	1862.1
BRB	Barbados	2005	14816.1	812.133	-425.299	2048.57
BRN	Brunei Darussalam	2005	75214.2	1717.05	370.766	3062.33
BTN	Bhutan	2005	4056.15	90.5505	-1060.08	1240.19
BWA	Botswana	2005	10733.2	632.572	-583.261	1847.41
CAF	Central African Republic	2005	745.573	-852.917	-1890.06	183.232
CAN	Canada	2005	36327.2	1311.68	14.1582	2608.2
CHE	Switzerland	2005	41749.2	1389.17	82.3236	2695.01
CHL	Chile	2005	12746.6	728.332	-499.021	1954.68
CHN	China	2005	5053.95	213.054	-952.317	1377.42
CIV	Côte d'Ivoire	2005	3105.32	-58.2336	-1190.97	1073.5
CMR	Cameroon	2005	2499.67	-179.08	-1297.28	938.122
COD	Democratic Republic of the Congo	2005	518.84	-1054.86	-2067.72	-43.004
COG	Republic of the Congo	2005	4363.25	131.202	-1024.32	1285.73
COL	Colombia	2005	8324.75	491.033	-707.775	1688.84
COM	Comoros	2005	2004.64	-302.006	-1405.42	800.409
CPV	Cabo Verde	2005	3864.48	63.5873	-1083.8	1209.98
CRI	Costa Rica	2005	9836.96	584.004	-625.988	1792.99
CUW	Curaçao	2005	24932.9	1102.04	-170.268	2373.34
CYP	Cyprus	2005	19952.4	977.915	-279.459	2234.29
CZE	Czech Republic	2005	22095.4	1034.74	-229.469	2297.95
DEU	Germany	2005	31794.1	1237.44	-51.1524	2525.03
DMA	Dominica	2005	7713.17	448.532	-745.164	1641.23
DNK	Denmark	2005	34150.2	1277.26	-16.124	2569.64
DOM	Dominican Republic	2005	8205.73	483.012	-714.832	1679.85
DZA	Algeria	2005	11405.6	666.418	-553.487	1885.32
ECU	Ecuador	2005	7598.95	440.221	-752.475	1631.92
EGY	Egypt	2005	7033.92	397.184	-790.335	1583.7
ERI	Eritrea	2005	1575.14	-436.31	-1523.57	649.951
ESP	Spain	2005	27606.9	1158.78	-120.347	2436.91
EST	Estonia	2005	16634.9	876.627	-368.564	2120.82
ETH	Ethiopia	2005	640.658	-937.39	-1964.38	88.5975
FIN	Finland	2005	32051.8	1241.94	-47.1969	2530.07
FJI	Fiji	2005	7272.42	415.757	-773.996	1604.51
FRA	France	2005	30498.6	1214.27	-71.5367	2499.07
FSM	Federated States of Micronesia	2005	2910.62	-94.2995	-1222.7	1033.1
GAB	Gabon	2005	14755.4	809.845	-427.312	2046
GBR	United Kingdom	2005	32747.4	1253.89	-36.6771	2543.46
GEO	Georgia	2005	5169.06	225.599	-941.281	1391.48
GHA	Ghana	2005	1398.54	-502.548	-1581.84	575.745
GIN	Guinea	2005	989.495	-695.262	-1751.37	359.85
GMB	Gambia	2005	2091.55	-278.368	-1384.63	826.891
GNB	Guinea-Bissau	2005	1169.45	-602.19	-1669.5	464.118
GNQ	Equatorial Guinea	2005	27963.4	1165.93	-114.061	2444.92
GRC	Greece	2005	25577.5	1116.25	-157.76	2389.27
GRD	Grenada	2005	10495.8	620.114	-594.221	1833.45
GTM	Guatemala	2005	5541.98	264.4	-907.147	1434.95
GUY	Guyana	2005	2760.56	-123.783	-1248.64	1000.07
HKG	Hong Kong SAR, China	2005	38056.7	1337.59	36.9479	2637.22
HND	Honduras	2005	3210.35	-39.7069	-1174.67	1094.26
HRV	Croatia	2005	15436.6	834.986	-405.195	2074.17
HTI	Haiti	2005	2390.63	-203.923	-1319.14	910.291
HUN	Hungary	2005	17112.2	892.384	-354.702	2138.47
IDN	Indonesia	2005	6254.61	331.779	-847.873	1510.43
IND	India	2005	2953.11	-86.2281	-1215.6	1042.14
IRL	Ireland	2005	40466.2	1371.78	67.0294	2675.53
IRN	Iran	2005	13745.9	770.373	-462.036	2001.78
IRQ	Iraq	2005	9972.28	591.613	-619.294	1801.52
ISL	Iceland	2005	37322.7	1326.74	27.4055	2625.07
ISR	Israel	2005	24853.8	1100.27	-171.825	2371.36
ITA	Italy	2005	30130.6	1207.51	-77.484	2491.5
JAM	Jamaica	2005	7553.2	436.858	-755.434	1628.15
JOR	Jordan	2005	8043.57	471.894	-724.612	1667.4
JPN	Japan	2005	32169.9	1243.98	-45.3951	2532.36
KAZ	Kazakhstan	2005	13934.7	777.971	-455.352	2010.29
KEN	Kenya	2005	1630.83	-416.956	-1506.55	671.632
KGZ	Kyrgyz Republic	2005	2384.18	-205.428	-1320.46	908.604
KHM	Cambodia	2005	1723.31	-386.233	-1479.52	706.051
KIR	Kiribati	2005	1745.09	-379.238	-1473.36	713.887
KNA	St. Kitts and Nevis	2005	20020	979.799	-277.802	2236.4
KOR	South Korea	2005	25186.9	1107.68	-165.302	2379.66
KWT	Kuwait	2005	83689.3	1776.52	423.084	3128.96
LAO	Laos	2005	2569.54	-163.725	-1283.77	955.324
LBN	Lebanon	2005	9955.02	590.649	-620.142	1800.44
LBR	Liberia	2005	793.495	-818.219	-1859.54	222.103
LBY	Libya	2005	23987.5	1080.51	-189.208	2349.22
LCA	St. Lucia	2005	10749.9	633.437	-582.501	1848.37
LKA	Sri Lanka	2005	4955.14	202.057	-961.991	1365.1
LSO	Lesotho	2005	1643.79	-412.549	-1502.67	676.569
LTU	Lithuania	2005	14510.5	800.525	-435.511	2035.56
LUX	Luxembourg	2005	68787.9	1667.3	327.003	3006.6
LVA	Latvia	2005	13913.8	777.134	-456.089	2009.36
MAC	Macao SAR, China	2005	59366.4	1585.26	254.827	2914.69
MAR	Morocco	2005	4862.13	191.502	-971.277	1353.28
MDA	Moldova	2005	4920.41	198.139	-965.438	1360.72
MDG	Madagascar	2005	1401.93	-501.198	-1580.65	577.258
MDV	Maldives	2005	8940.54	530.782	-672.808	1733.37
MEX	Mexico	2005	12657.6	724.431	-502.452	1950.31
MHL	Marshall Islands	2005	2801.83	-115.519	-1241.37	1009.33
MKD	North Macedonia	2005	7848.88	458.246	-736.618	1652.11
MLI	Mali	2005	1528.69	-452.982	-1538.24	631.273
MLT	Malta	2005	22306.6	1040.04	-224.807	2303.89
MMR	Myanmar	2005	1617.63	-421.486	-1510.53	666.558
MNE	Montenegro	2005	8313.65	490.289	-708.429	1688.01
MNG	Mongolia	2005	5424.23	252.438	-917.671	1421.55
MOZ	Mozambique	2005	697.431	-890.096	-1922.77	141.58
MRT	Mauritania	2005	3730.81	43.9802	-1101.05	1188.01
MUS	Mauritius	2005	11536.9	672.79	-547.881	1892.46
MWI	Malawi	2005	748.48	-850.749	-1888.16	185.66
MYS	Malaysia	2005	16454.2	870.544	-373.915	2114
NAM	Namibia	2005	6861.15	383.332	-802.521	1568.18
NER	Niger	2005	896.353	-750.328	-1799.82	298.16
NGA	Nigeria	2005	3777.27	50.8738	-1094.99	1195.74
NIC	Nicaragua	2005	3392.56	-8.95722	-1147.62	1128.71
NLD	Netherlands	2005	37625.6	1331.24	31.3651	2630.11
NOR	Norway	2005	47797.5	1464.52	148.617	2779.43
NPL	Nepal	2005	1666.25	-404.99	-1496.02	685.038
NRU	Nauru	2005	4413.98	137.641	-1018.66	1292.94
NZL	New Zealand	2005	25677.4	1118.43	-155.85	2391.7
OMN	Oman	2005	37868.2	1334.82	34.5154	2634.13
PAK	Pakistan	2005	3406.32	-6.7035	-1145.64	1131.23
PAN	Panama	2005	10527.5	621.79	-592.746	1835.33
PER	Peru	2005	6610.89	362.636	-820.728	1545
PHL	Philippines	2005	4370.37	132.11	-1023.52	1286.74
PLW	Palau	2005	12379.9	712.072	-513.325	1936.47
PNG	Papua New Guinea	2005	1488.63	-467.775	-1551.25	614.701
POL	Poland	2005	13896.8	776.453	-456.687	2008.59
PRI	Puerto Rico	2005	29332.7	1192.56	-90.6363	2474.75
PRT	Portugal	2005	22725.3	1050.4	-215.696	2315.49
PRY	Paraguay	2005	7485.3	431.828	-759.859	1622.51
PSE	West Bank and Gaza	2005	3213.97	-39.0785	-1174.12	1094.96
QAT	Qatar	2005	109857	1928.06	556.398	3298.73
ROU	Romania	2005	9602.1	570.544	-637.829	1777.92
RUS	Russian Federation	2005	11822.3	686.405	-535.904	1907.71
RWA	Rwanda	2005	935.3	-726.637	-1778.97	324.701
SAU	Saudi Arabia	2005	47161.1	1457.06	142.049	2771.07
SDN	Sudan	2005	4274.86	119.802	-1034.35	1272.96
SEN	Senegal	2005	2379.57	-206.506	-1321.41	907.397
SGP	Singapore	2005	58717.2	1579.13	249.439	2907.82
SLB	Solomon Islands	2005	1723.07	-386.313	-1479.59	705.961
SLE	Sierra Leone	2005	908.469	-742.849	-1793.24	306.539
SLV	El Salvador	2005	5247.31	233.967	-933.919	1400.85
SMR	San Marino	2005	64812.4	1634.14	297.834	2969.45
SRB	Serbia	2005	9181.69	545.606	-659.766	1749.98
STP	São Tomé and Principe	2005	2250.63	-237.535	-1348.71	872.635
SUR	Suriname	2005	8453.27	499.566	-700.269	1698.4
SVK	Slovakia	2005	16639.4	876.777	-368.431	2120.99
SVN	Slovenia	2005	23852.6	1077.37	-191.971	2345.7
SWE	Sweden	2005	34244.5	1278.79	-14.7727	2571.36
SWZ	Eswatini	2005	6208.03	327.614	-851.537	1505.77
SYC	Seychelles	2005	15424.3	834.542	-405.586	2073.67
TCD	Chad	2005	1545.74	-446.805	-1532.8	638.193
TGO	Togo	2005	1007.66	-685.13	-1742.46	371.201
THA	Thailand	2005	10256.3	607.258	-605.531	1819.05
TJK	Tajikistan	2005	1705.07	-392.162	-1484.73	699.409
TKM	Turkmenistan	2005	5829.43	292.566	-882.37	1466.5
TLS	Timor-Leste	2005	1366.56	-515.431	-1593.17	561.312
TON	Tonga	2005	4311.7	124.582	-1030.15	1278.31
TTO	Trinidad and Tobago	2005	23485.5	1068.73	-199.572	2336.02
TUN	Tunisia	2005	7776.16	453.062	-741.179	1646.3
TUR	Turkey	2005	12003.8	694.891	-528.439	1917.22
TUV	Tuvalu	2005	2570.64	-163.485	-1283.56	955.593
TZA	Tanzania	2005	1580.83	-434.301	-1521.8	652.202
UGA	Uganda	2005	933.74	-727.567	-1779.79	323.66
UKR	Ukraine	2005	7210.6	411.003	-778.179	1599.18
URY	Uruguay	2005	11580.4	674.887	-546.037	1894.81
USA	United States	2005	44114.7	1419.86	109.329	2729.4
UZB	Uzbekistan	2005	3416.11	-5.1052	-1144.23	1133.02
VCT	St. Vincent and the Grenadines	2005	8593.57	508.734	-692.203	1708.67
VEN	Venezuela	2005	13657.8	766.791	-465.187	1997.77
VNM	Vietnam	2005	2960.64	-84.8093	-1214.35	1043.73
VUT	Vanuatu	2005	2301.73	-225.031	-1337.71	886.644
WSM	Samoa	2005	4818.86	186.523	-975.657	1347.7
YEM	Yemen	2005	3526.67	12.6376	-1128.63	1152.9
ZAF	South Africa	2005	10785.1	635.257	-580.9	1850.41
ZMB	Zambia	2005	2185.94	-253.78	-1363	854.437
ZWE	Zimbabwe	2005	1088.19	-642.303	-1704.79	419.179
ABW	Aruba	2006	34135.5	1277.02	-16.3336	2569.37
AFG	Afghanistan	2006	1046.1	-664.275	-1724.11	394.565
AGO	Angola	2006	5204.52	229.407	-937.931	1395.74
ALB	Albania	2006	6250.82	331.441	-848.17	1510.05
ARE	United Arab Emirates	2006	92869.4	1834.5	474.085	3193.9
ARG	Argentina	2006	14512.5	800.602	-435.443	2035.65
ARM	Armenia	2006	6223.48	328.999	-850.318	1507.32
ATG	Antigua and Barbuda	2006	22499.5	1044.84	-220.588	2309.26
AUS	Australia	2006	33052.6	1259.06	-32.1307	2549.25
AUT	Austria	2006	36044.3	1307.32	10.3272	2603.32
AZE	Azerbaijan	2006	8962.46	532.146	-671.608	1734.9
BDI	Burundi	2006	580.928	-991.903	-2012.33	27.5266
BEL	Belgium	2006	33801	1271.53	-21.1592	2563.23
BEN	Benin	2006	2072.54	-283.452	-1389.1	821.196
BFA	Burkina Faso	2006	1253.55	-563.509	-1635.47	507.451
BGD	Bangladesh	2006	1845.86	-347.971	-1445.86	748.916
BGR	Bulgaria	2006	11075.3	650.048	-567.887	1866.98
BHR	Bahrain	2006	44843.6	1428.99	117.358	2739.62
BHS	Bahamas	2006	31096.1	1225.07	-62.0294	2511.18
BIH	Bosnia and Herzegovina	2006	6830.29	380.821	-804.73	1565.37
BLR	Belarus	2006	10671.8	629.376	-586.073	1843.83
BLZ	Belize	2006	7091.99	401.764	-786.307	1588.83
BMU	Bermuda	2006	61226.4	1602.44	269.944	2933.94
BOL	Bolivia	2006	4208.04	111.027	-1042.07	1263.13
BRA	Brazil	2006	11300.5	661.258	-558.026	1879.54
BRB	Barbados	2006	15625.4	841.754	-399.241	2081.75
BRN	Brunei Darussalam	2006	77429.7	1733.22	384.992	3080.45
BTN	Bhutan	2006	4282.9	120.849	-1033.43	1274.13
BWA	Botswana	2006	11397.6	666.024	-553.833	1884.88
CAF	Central African Republic	2006	766.028	-837.841	-1876.8	200.121
CAN	Canada	2006	37460.2	1328.79	29.2063	2627.36
CHE	Switzerland	2006	43153.8	1407.6	98.5374	2715.66
CHL	Chile	2006	13409.5	756.57	-474.179	1986.32
CHN	China	2006	5665.13	276.642	-896.378	1448.66
CIV	Côte d'Ivoire	2006	3124.59	-54.7878	-1187.94	1077.37
CMR	Cameroon	2006	2525.09	-173.445	-1292.33	944.435
COD	Democratic Republic of the Congo	2006	529.139	-1043.91	-2058.09	-30.7398
COG	Republic of the Congo	2006	4557.76	155.495	-1002.95	1312.94
COL	Colombia	2006	8770.16	520.065	-682.236	1721.37
COM	Comoros	2006	2009.08	-300.774	-1404.34	801.79
CPV	Cabo Verde	2006	4118.42	99.0369	-1052.62	1249.69
CRI	Costa Rica	2006	10412.1	615.654	-598.145	1828.45
CUW	Curaçao	2006	24698.3	1096.77	-174.9	2367.44
CYP	Cyprus	2006	20536.2	993.978	-265.328	2252.28
CZE	Czech Republic	2006	23526.8	1069.7	-198.712	2337.12
DEU	Germany	2006	33044.8	1258.93	-32.2472	2549.11
DMA	Dominica	2006	8056.81	472.81	-723.806	1668.43
DNK	Denmark	2006	35370	1296.81	1.07379	2591.54
DOM	Dominican Republic	2006	8840.56	524.518	-678.318	1726.35
DZA	Algeria	2006	11430.1	667.613	-552.436	1886.66
ECU	Ecuador	2006	7801.79	454.894	-739.567	1648.36
EGY	Egypt	2006	7383.32	424.187	-766.58	1613.95
ERI	Eritrea	2006	1510.94	-459.49	-1543.96	623.982
ESP	Spain	2006	28257.9	1171.76	-108.928	2451.46
EST	Estonia	2006	18367.4	931.81	-320.018	2182.64
ETH	Ethiopia	2006	690.685	-895.51	-1927.53	135.515
FIN	Finland	2006	33214.9	1261.79	-29.7301	2552.31
FJI	Fiji	2006	7351.1	421.751	-768.723	1611.23
FRA	France	2006	31028.5	1223.86	-63.0959	2509.82
FSM	Federated States of Micronesia	2006	2929.27	-90.743	-1219.57	1037.09
GAB	Gabon	2006	13944.2	778.35	-455.018	2010.72
GBR	United Kingdom	2006	33347.6	1264.01	-27.7775	2554.8
GEO	Georgia	2006	5688.22	278.907	-894.385	1451.2
GHA	Ghana	2006	1450.51	-482.223	-1563.96	598.515
GIN	Guinea	2006	979.984	-700.642	-1756.11	353.823
GMB	Gambia	2006	2017.59	-298.421	-1402.27	804.426
GNB	Guinea-Bissau	2006	1168.1	-602.834	-1670.06	463.396
GNQ	Equatorial Guinea	2006	28775.5	1181.87	-100.033	2462.78
GRC	Greece	2006	26942.2	1145.21	-132.289	2421.71
GRD	Grenada	2006	10049.6	595.915	-615.509	1806.34
GTM	Guatemala	2006	5721.44	282.151	-891.532	1454.83
GUY	Guyana	2006	2901.47	-96.0535	-1224.24	1031.14
HKG	Hong Kong SAR, China	2006	40472.3	1371.86	67.1029	2675.62
HND	Honduras	2006	3342.62	-17.2184	-1154.89	1119.45
HRV	Croatia	2006	16195.2	861.704	-381.691	2104.1
HTI	Haiti	2006	2393.99	-203.14	-1318.45	911.168
HUN	Hungary	2006	17815.5	914.817	-334.967	2163.6
IDN	Indonesia	2006	6511.52	354.2	-828.149	1535.55
IND	India	2006	3142.21	-51.6572	-1185.19	1080.87
IRL	Ireland	2006	41351.6	1383.84	77.6351	2689.04
IRN	Iran	2006	14271.1	791.257	-443.664	2025.18
IRQ	Iraq	2006	10333.5	611.433	-601.858	1823.72
ISL	Iceland	2006	38759.8	1347.78	45.918	2648.65
ISR	Israel	2006	25828.9	1121.7	-152.968	2395.37
ITA	Italy	2006	30578.1	1215.72	-70.2602	2500.7
JAM	Jamaica	2006	7731.51	449.854	-744.001	1642.71
JOR	Jordan	2006	8366.71	493.833	-705.312	1691.98
JPN	Japan	2006	32590.7	1251.22	-39.0268	2540.47
KAZ	Kazakhstan	2006	15263.4	828.701	-410.724	2067.13
KEN	Kenya	2006	1689.16	-397.385	-1489.33	693.558
KGZ	Kyrgyz Republic	2006	2431.87	-194.396	-1310.76	920.964
KHM	Cambodia	2006	1879.99	-337.765	-1436.88	760.35
KIR	Kiribati	2006	1706.85	-391.581	-1484.22	700.06
KNA	St. Kitts and Nevis	2006	20440.7	991.383	-267.611	2249.38
KOR	South Korea	2006	26373.9	1133.33	-142.736	2408.4
KWT	Kuwait	2006	86056.3	1792.06	436.751	3146.36
LAO	Laos	2006	2745.94	-126.741	-1251.24	996.757
LBN	Lebanon	2006	9979.72	592.029	-618.928	1801.99
LBR	Liberia	2006	828.713	-794.03	-1838.26	249.202
LBY	Libya	2006	25163.9	1107.17	-165.75	2379.09
LCA	St. Lucia	2006	11279.9	660.243	-558.919	1878.41
LKA	Sri Lanka	2006	5294.22	238.924	-929.559	1406.41
LSO	Lesotho	2006	1718.64	-387.745	-1480.85	704.358
LTU	Lithuania	2006	15837.2	849.254	-392.644	2090.15
LUX	Luxembourg	2006	71772.6	1690.96	347.817	3033.11
LVA	Latvia	2006	15722.2	845.194	-396.215	2085.6
MAC	Macao SAR, China	2006	65824.2	1642.77	305.424	2979.12
MAR	Morocco	2006	5171.13	225.822	-941.085	1391.73
MDA	Moldova	2006	5170.94	225.802	-941.103	1391.71
MDG	Madagascar	2006	1435.07	-488.183	-1569.2	591.839
MDV	Maldives	2006	11003.6	646.429	-571.072	1862.93
MEX	Mexico	2006	13035.4	740.811	-488.042	1968.66
MHL	Marshall Islands	2006	2766.56	-122.574	-1247.57	1001.43
MKD	North Macedonia	2006	8238.44	485.227	-712.883	1682.34
MLI	Mali	2006	1548.12	-445.95	-1532.05	639.151
MLT	Malta	2006	22783.4	1051.82	-214.444	2317.08
MMR	Myanmar	2006	1819.83	-355.881	-1452.82	740.055
MNE	Montenegro	2006	9014.62	535.378	-668.764	1738.52
MNG	Mongolia	2006	5813.72	291.063	-883.691	1464.82
MOZ	Mozambique	2006	743.769	-854.266	-1891.25	181.72
MRT	Mauritania	2006	4290.36	121.818	-1032.58	1275.21
MUS	Mauritius	2006	12041.9	696.655	-526.887	1919.2
MWI	Malawi	2006	762.653	-840.3	-1878.97	197.366
MYS	Malaysia	2006	17034.1	889.836	-356.943	2135.62
NAM	Namibia	2006	7223.46	411.995	-777.306	1600.3
NER	Niger	2006	914.641	-739.078	-1789.92	310.764
NGA	Nigeria	2006	3902.91	69.0993	-1078.96	1216.15
NIC	Nicaragua	2006	3485.36	6.07345	-1134.4	1145.55
NLD	Netherlands	2006	38865.3	1349.3	47.25	2650.34
NOR	Norway	2006	48552	1473.25	156.291	2789.2
NPL	Nepal	2006	1701.02	-393.485	-1485.9	697.927
NRU	Nauru	2006	4838.11	188.744	-973.703	1350.19
NZL	New Zealand	2006	26097.1	1127.46	-147.906	2401.82
OMN	Oman	2006	38827.9	1348.76	46.7785	2649.74
PAK	Pakistan	2006	3525.47	12.4479	-1128.79	1152.69
PAN	Panama	2006	11231.1	657.828	-561.044	1875.7
PER	Peru	2006	7048.94	398.373	-789.29	1585.03
PHL	Philippines	2006	4520.9	150.971	-1006.93	1307.87
PLW	Palau	2006	12480.4	716.577	-509.361	1941.52
PNG	Papua New Guinea	2006	1533.28	-451.313	-1536.77	633.144
POL	Poland	2006	14758.2	809.951	-427.219	2046.12
PRI	Puerto Rico	2006	29042	1187.01	-95.5165	2468.53
PRT	Portugal	2006	23053	1058.37	-208.681	2324.42
PRY	Paraguay	2006	7726.89	449.521	-744.294	1642.34
PSE	West Bank and Gaza	2006	3101.67	-58.89	-1191.55	1072.77
QAT	Qatar	2006	117289	1964.52	588.473	3339.57
ROU	Romania	2006	10434.7	616.859	-597.084	1829.8
RUS	Russian Federation	2006	12833.7	732.127	-495.682	1958.94
RWA	Rwanda	2006	998.655	-690.13	-1746.86	365.6
SAU	Saudi Arabia	2006	47126.4	1456.65	141.688	2770.61
SDN	Sudan	2006	4451.61	142.369	-1014.5	1298.24
SEN	Senegal	2006	2372.53	-208.156	-1322.86	905.549
SGP	Singapore	2006	62032.8	1609.73	276.355	2942.1
SLB	Solomon Islands	2006	1764.92	-372.946	-1467.83	720.936
SLE	Sierra Leone	2006	917.018	-737.632	-1788.65	312.383
SLV	El Salvador	2006	5450.74	255.153	-915.282	1424.59
SMR	San Marino	2006	66456.3	1648.1	310.107	2985.08
SRB	Serbia	2006	9688.69	575.544	-633.43	1783.52
STP	São Tomé and Principe	2006	2391.94	-203.619	-1318.87	910.632
SUR	Suriname	2006	8839.82	524.471	-678.359	1726.3
SVK	Slovakia	2006	18051.8	922.157	-328.51	2171.82
SVN	Slovenia	2006	25142.9	1106.71	-166.157	2378.58
SWE	Sweden	2006	35640.2	1301.04	4.80206	2596.29
SWZ	Eswatini	2006	6544.97	357.053	-825.639	1538.75
SYC	Seychelles	2006	16527.7	873.025	-371.732	2116.78
TCD	Chad	2006	1502.13	-462.747	-1546.83	620.334
TGO	Togo	2006	1007.22	-685.373	-1742.68	370.928
THA	Thailand	2006	10701	630.898	-584.734	1845.53
TJK	Tajikistan	2006	1789.3	-365.304	-1461.11	729.497
TKM	Turkmenistan	2006	6394.52	344.1	-837.034	1524.23
TLS	Timor-Leste	2006	1282.8	-550.662	-1624.17	521.843
TON	Tonga	2006	4271.17	119.322	-1034.77	1272.42
TTO	Trinidad and Tobago	2006	26463.9	1135.23	-141.067	2410.53
TUN	Tunisia	2006	8108.19	476.351	-720.691	1672.39
TUR	Turkey	2006	12678.5	725.35	-501.644	1951.34
TUV	Tuvalu	2006	2594.23	-158.398	-1279.09	961.292
TZA	Tanzania	2006	1637.33	-414.743	-1504.6	674.112
UGA	Uganda	2006	1002.33	-688.083	-1745.06	367.892
UKR	Ukraine	2006	7809.17	455.421	-739.104	1648.95
URY	Uruguay	2006	12042	696.657	-526.886	1919.2
USA	United States	2006	44938.8	1430.17	118.398	2740.95
UZB	Uzbekistan	2006	3626.14	28.129	-1115	1170.26
VCT	St. Vincent and the Grenadines	2006	9255.51	550.067	-655.842	1754.98
VEN	Venezuela	2006	14772.7	810.497	-426.738	2046.73
VNM	Vietnam	2006	3137.86	-52.4288	-1185.87	1080.01
VUT	Vanuatu	2006	2437.22	-193.172	-1309.68	922.335
WSM	Samoa	2006	4882.43	193.823	-969.234	1355.88
YEM	Yemen	2006	3536.43	14.177	-1127.27	1154.63
ZAF	South Africa	2006	11246.4	658.589	-560.374	1876.55
ZMB	Zambia	2006	2297.24	-226.119	-1338.66	885.425
ZWE	Zimbabwe	2006	1043.72	-665.548	-1725.23	393.138
ABW	Aruba	2007	34614.1	1284.77	-9.51164	2578.06
AFG	Afghanistan	2007	1161.41	-606.032	-1672.88	459.814
AGO	Angola	2007	5719.25	281.937	-891.719	1454.59
ALB	Albania	2007	6675.08	368.018	-815.993	1551.03
ARE	United Arab Emirates	2007	82332.8	1767.42	415.077	3118.76
ARG	Argentina	2007	15662.6	843.079	-398.076	2083.23
ARM	Armenia	2007	7138.08	405.372	-783.132	1592.88
ATG	Antigua and Barbuda	2007	24210.8	1085.67	-184.668	2355
AUS	Australia	2007	34084.6	1276.19	-17.0654	2568.44
AUT	Austria	2007	37266.8	1325.9	26.671	2624.14
AZE	Azerbaijan	2007	11076.8	650.121	-567.824	1867.07
BDI	Burundi	2007	581.537	-991.32	-2011.82	28.1806
BEL	Belgium	2007	34787.5	1287.56	-7.06398	2581.18
BEN	Benin	2007	2134.81	-266.965	-1374.6	839.666
BFA	Burkina Faso	2007	1266.37	-557.843	-1630.49	513.798
BGD	Bangladesh	2007	1952.06	-316.812	-1418.45	783.823
BGR	Bulgaria	2007	11892.5	689.699	-533.007	1911.4
BHR	Bahrain	2007	44929.7	1430.06	118.299	2740.82
BHS	Bahamas	2007	30951.8	1222.48	-64.3088	2508.28
BIH	Bosnia and Herzegovina	2007	7235.41	412.915	-776.497	1601.33
BLR	Belarus	2007	11642.9	677.885	-543.399	1898.17
BLZ	Belize	2007	6944.85	390.086	-796.58	1575.75
BMU	Bermuda	2007	62918.6	1617.63	283.303	2950.95
BOL	Bolivia	2007	4325.08	126.307	-1028.63	1280.24
BRA	Brazil	2007	11862.6	688.3	-534.237	1909.84
BRB	Barbados	2007	15899.2	851.431	-390.729	2092.59
BRN	Brunei Darussalam	2007	76576.3	1727.05	379.561	3073.53
BTN	Bhutan	2007	5012.33	208.449	-956.368	1372.27
BWA	Botswana	2007	12080.7	698.446	-525.311	1921.2
CAF	Central African Republic	2007	786.066	-823.458	-1864.15	216.233
CAN	Canada	2007	39646.3	1360.38	56.9984	2662.76
CHE	Switzerland	2007	44478.8	1424.44	113.356	2734.53
CHL	Chile	2007	13917.7	777.291	-455.95	2009.53
CHN	China	2007	6437.62	347.842	-833.742	1528.43
CIV	Côte d'Ivoire	2007	3090.41	-60.9158	-1193.33	1070.5
CMR	Cameroon	2007	2563.11	-165.12	-1285	953.761
COD	Democratic Republic of the Congo	2007	544.218	-1028.26	-2044.32	-13.2053
COG	Republic of the Congo	2007	4112.48	98.2328	-1053.33	1248.79
COL	Colombia	2007	9246.26	549.51	-656.332	1754.35
COM	Comoros	2007	1977.19	-309.687	-1412.18	791.805
CPV	Cabo Verde	2007	4684.35	170.754	-989.529	1330.04
CRI	Costa Rica	2007	11116	652.092	-566.09	1869.27
CUW	Curaçao	2007	24813.4	1099.36	-172.621	2370.34
CYP	Cyprus	2007	21213.8	1012.06	-249.42	2272.54
CZE	Czech Republic	2007	24692.8	1096.65	-175.01	2367.3
DEU	Germany	2007	34073.8	1276.01	-17.2201	2568.24
DMA	Dominica	2007	8559.1	506.496	-694.172	1706.16
DNK	Denmark	2007	35533.7	1299.38	3.33595	2594.42
DOM	Dominican Republic	2007	9373.97	557.151	-649.611	1762.91
DZA	Algeria	2007	11636.8	677.595	-543.654	1897.84
ECU	Ecuador	2007	7840.39	457.643	-737.149	1651.44
EGY	Egypt	2007	7769.34	452.573	-741.609	1645.76
ERI	Eritrea	2007	1492.43	-466.353	-1550	616.294
ESP	Spain	2007	28739.5	1181.18	-100.646	2462
EST	Estonia	2007	19849.8	975.044	-281.985	2231.07
ETH	Ethiopia	2007	748.961	-850.392	-1887.84	186.06
FIN	Finland	2007	34826.6	1288.18	-6.51261	2581.88
FJI	Fiji	2007	7216.09	411.426	-777.807	1599.66
FRA	France	2007	31584.8	1233.76	-54.3881	2520.91
FSM	Federated States of Micronesia	2007	2901.14	-96.1172	-1224.3	1031.06
GAB	Gabon	2007	14356.2	794.567	-440.752	2028.89
GBR	United Kingdom	2007	33839.8	1272.17	-20.5968	2563.94
GEO	Georgia	2007	6437.23	347.809	-833.772	1528.39
GHA	Ghana	2007	1475.01	-472.893	-1555.75	608.967
GIN	Guinea	2007	1023.62	-676.378	-1734.76	381.005
GMB	Gambia	2007	2017.62	-298.411	-1402.26	804.437
GNB	Guinea-Bissau	2007	1177.19	-598.515	-1666.26	468.235
GNQ	Equatorial Guinea	2007	31671.5	1235.29	-53.0459	2522.62
GRC	Greece	2007	27753.5	1161.73	-117.753	2440.22
GRD	Grenada	2007	10640.1	627.721	-587.529	1841.97
GTM	Guatemala	2007	5965.01	305.372	-871.103	1480.85
GUY	Guyana	2007	3109.53	-57.479	-1190.31	1074.35
HKG	Hong Kong SAR, China	2007	42719.9	1401.97	93.5864	2709.35
HND	Honduras	2007	3470.27	3.65748	-1136.53	1142.84
HRV	Croatia	2007	16994.5	888.539	-358.084	2134.16
HTI	Haiti	2007	2466.92	-186.425	-1303.74	929.894
HUN	Hungary	2007	17892.5	917.221	-332.853	2166.29
IDN	Indonesia	2007	6833.61	381.092	-804.492	1565.68
IND	India	2007	3332.25	-18.9483	-1156.41	1117.52
IRL	Ireland	2007	42304.7	1396.53	88.8	2703.26
IRN	Iran	2007	15265.9	828.79	-410.646	2067.23
IRQ	Iraq	2007	10353.7	612.518	-600.903	1824.94
ISL	Iceland	2007	40986.7	1378.9	73.2909	2683.51
ISR	Israel	2007	26922.5	1144.8	-132.649	2421.25
ITA	Italy	2007	30876.6	1221.13	-65.5014	2506.76
JAM	Jamaica	2007	7803.08	454.987	-739.486	1648.46
JOR	Jordan	2007	8669.18	513.614	-687.911	1714.14
JPN	Japan	2007	33036.3	1258.79	-32.3719	2548.95
KAZ	Kazakhstan	2007	16432.8	869.82	-374.552	2113.19
KEN	Kenya	2007	1755.59	-375.897	-1470.43	717.63
KGZ	Kyrgyz Republic	2007	2614.57	-154.047	-1275.26	966.166
KHM	Cambodia	2007	2041.35	-291.898	-1396.53	811.734
KIR	Kiribati	2007	1702.07	-393.142	-1485.6	698.311
KNA	St. Kitts and Nevis	2007	20375.8	989.612	-269.169	2247.39
KOR	South Korea	2007	27762.9	1161.92	-117.587	2440.43
KWT	Kuwait	2007	86463.7	1794.69	439.065	3149.31
LAO	Laos	2007	2905.41	-95.2984	-1223.58	1031.98
LBN	Lebanon	2007	10891.5	640.728	-576.087	1856.54
LBR	Liberia	2007	872.939	-765.071	-1812.79	281.644
LBY	Libya	2007	26368.6	1133.22	-142.835	2408.28
LCA	St. Lucia	2007	11315.7	662.006	-557.368	1880.38
LKA	Sri Lanka	2007	5612.43	271.436	-900.958	1442.83
LSO	Lesotho	2007	1793.33	-364.051	-1460	730.902
LTU	Lithuania	2007	17806.6	914.539	-335.212	2163.29
LUX	Luxembourg	2007	76396.2	1725.73	378.408	3072.06
LVA	Latvia	2007	17427.1	902.539	-345.768	2149.85
MAC	Macao SAR, China	2007	73755.3	1706.14	361.169	3050.11
MAR	Morocco	2007	5292.09	238.7	-929.756	1406.16
MDA	Moldova	2007	5338.43	243.557	-925.484	1411.6
MDG	Madagascar	2007	1473.84	-473.337	-1556.14	608.47
MDV	Maldives	2007	11580.7	674.902	-546.023	1894.83
MEX	Mexico	2007	13137.4	745.153	-484.223	1973.53
MHL	Marshall Islands	2007	2841.61	-107.665	-1234.46	1018.13
MKD	North Macedonia	2007	8757.46	519.257	-682.946	1720.46
MLI	Mali	2007	1549.61	-445.412	-1531.58	639.754
MLT	Malta	2007	23788.1	1075.86	-193.299	2344.01
MMR	Myanmar	2007	2034.1	-293.882	-1398.27	809.511
MNE	Montenegro	2007	9615.24	571.305	-637.159	1778.77
MNG	Mongolia	2007	6323.12	337.846	-842.536	1517.23
MOZ	Mozambique	2007	779.329	-828.252	-1868.37	210.863
MRT	Mauritania	2007	4086.87	94.7529	-1056.39	1244.89
MUS	Mauritius	2007	12673.7	725.137	-501.831	1951.1
MWI	Malawi	2007	812.806	-804.826	-1847.76	237.107
MYS	Malaysia	2007	17755.8	912.947	-336.612	2161.51
NAM	Namibia	2007	7478.13	431.294	-760.328	1621.92
NER	Niger	2007	908.604	-742.766	-1793.16	306.631
NGA	Nigeria	2007	4052.08	89.9915	-1060.58	1239.56
NIC	Nicaragua	2007	3612.3	26.0002	-1116.87	1167.87
NLD	Netherlands	2007	40244	1368.71	64.3309	2672.09
NOR	Norway	2007	49491	1483.92	165.678	2801.16
NPL	Nepal	2007	1737.99	-381.509	-1475.36	711.343
NRU	Nauru	2007	3725.06	43.1203	-1101.81	1187.05
NZL	New Zealand	2007	26637.7	1138.88	-137.86	2414.61
OMN	Oman	2007	39390.6	1356.77	53.8279	2658.72
PAK	Pakistan	2007	3612.48	26.0275	-1116.85	1167.9
PAN	Panama	2007	12351.3	710.783	-514.459	1935.02
PER	Peru	2007	7587.03	439.347	-753.244	1630.94
PHL	Philippines	2007	4733.93	176.618	-984.37	1336.61
PLW	Palau	2007	12989.2	738.833	-489.782	1966.45
PNG	Papua New Guinea	2007	1613.87	-422.78	-1511.67	665.108
POL	Poland	2007	15808.9	848.259	-393.519	2089.04
PRI	Puerto Rico	2007	28872.8	1183.76	-98.3781	2464.89
PRT	Portugal	2007	23584.5	1071.07	-197.512	2338.65
PRY	Paraguay	2007	8030.09	470.96	-725.434	1666.35
PSE	West Bank and Gaza	2007	3137.95	-52.4118	-1185.85	1080.03
QAT	Qatar	2007	116153	1959.1	583.706	3333.5
ROU	Romania	2007	11356	663.989	-555.624	1882.6
RUS	Russian Federation	2007	13948.5	778.52	-454.869	2010.91
RWA	Rwanda	2007	1048.18	-663.171	-1723.14	395.801
SAU	Saudi Arabia	2007	46689	1451.45	137.119	2764.79
SDN	Sudan	2007	4605.28	161.272	-997.87	1319.41
SEN	Senegal	2007	2375.98	-207.347	-1322.15	906.455
SGP	Singapore	2007	64870	1634.64	298.269	2970.01
SLB	Solomon Islands	2007	1802.13	-361.323	-1457.6	733.957
SLE	Sierra Leone	2007	964.376	-709.585	-1763.97	343.805
SLV	El Salvador	2007	5528.08	263.001	-908.378	1433.38
SMR	San Marino	2007	70295.5	1679.38	337.627	3020.13
SRB	Serbia	2007	10354.5	612.563	-600.864	1824.99
STP	São Tomé and Principe	2007	2401.13	-201.482	-1316.99	913.026
SUR	Suriname	2007	9184.62	545.784	-659.61	1750.18
SVK	Slovakia	2007	20001.3	979.279	-278.259	2235.82
SVN	Slovenia	2007	26748	1141.18	-135.835	2417.19
SWE	Sweden	2007	36593.5	1315.75	17.7373	2612.76
SWZ	Eswatini	2007	6792.28	377.713	-807.464	1561.89
SYC	Seychelles	2007	18157.2	925.399	-325.658	2175.46
TCD	Chad	2007	1499.52	-463.716	-1547.68	619.248
TGO	Togo	2007	968.907	-706.974	-1761.68	346.729
THA	Thailand	2007	11219.6	657.259	-561.544	1875.06
TJK	Tajikistan	2007	1890.61	-334.628	-1434.12	763.864
TKM	Turkmenistan	2007	7014.17	395.618	-791.713	1581.95
TLS	Timor-Leste	2007	1387.22	-507.075	-1585.82	570.674
TON	Tonga	2007	4246.72	116.124	-1037.59	1268.84
TTO	Trinidad and Tobago	2007	27597.1	1158.58	-120.522	2436.69
TUN	Tunisia	2007	8565.29	506.899	-693.818	1706.62
TUR	Turkey	2007	13160.1	746.113	-483.378	1974.6
TUV	Tuvalu	2007	2731.71	-129.636	-1253.79	993.514
TZA	Tanzania	2007	1699.47	-393.993	-1486.34	697.358
UGA	Uganda	2007	1052.94	-660.648	-1720.92	398.627
UKR	Ukraine	2007	8501.34	502.725	-697.49	1701.94
URY	Uruguay	2007	12805.2	730.888	-496.772	1957.55
USA	United States	2007	45348.6	1435.23	122.846	2746.61
UZB	Uzbekistan	2007	3913.53	70.6131	-1077.62	1217.85
VCT	St. Vincent and the Grenadines	2007	9572.49	568.823	-639.342	1775.99
VEN	Venezuela	2007	15831.5	849.054	-392.82	2089.93
VNM	Vietnam	2007	3330.01	-19.3239	-1156.74	1117.1
VUT	Vanuatu	2007	2449.12	-190.46	-1307.29	925.373
WSM	Samoa	2007	5157.74	224.377	-942.356	1390.11
YEM	Yemen	2007	3552.35	16.678	-1125.07	1157.43
ZAF	South Africa	2007	11697.3	680.48	-541.116	1901.08
ZMB	Zambia	2007	2423.53	-196.31	-1312.44	918.82
ZWE	Zimbabwe	2007	997.346	-690.861	-1747.5	364.781
ABW	Aruba	2008	34536.3	1283.52	-10.6142	2576.65
AFG	Afghanistan	2008	1179.93	-597.222	-1665.13	469.683
AGO	Angola	2008	6126.28	320.231	-858.032	1497.49
ALB	Albania	2008	7230.99	412.575	-776.796	1600.95
ARE	United Arab Emirates	2008	73927.7	1707.44	362.313	3051.57
ARG	Argentina	2008	16137.1	859.702	-383.452	2101.86
ARM	Armenia	2008	7696.22	447.306	-746.243	1639.85
ATG	Antigua and Barbuda	2008	23820.4	1076.61	-192.634	2344.86
AUS	Australia	2008	34603.4	1284.6	-9.66396	2577.86
AUT	Austria	2008	37692.9	1332.24	32.2414	2631.23
AZE	Azerbaijan	2008	12013.6	695.342	-528.042	1917.73
BDI	Burundi	2008	590.007	-983.265	-2004.73	37.2039
BEL	Belgium	2008	34668	1285.64	-8.7498	2579.03
BEN	Benin	2008	2177	-256.065	-1365.01	851.877
BFA	Burkina Faso	2008	1299.9	-543.288	-1617.68	530.104
BGD	Bangladesh	2008	2045.88	-290.665	-1395.45	813.115
BGR	Bulgaria	2008	12708.7	726.673	-500.479	1952.83
BHR	Bahrain	2008	44364.3	1423.01	112.093	2732.92
BHS	Bahamas	2008	29679	1199.1	-84.8837	2482.07
BIH	Bosnia and Herzegovina	2008	7646.62	443.705	-749.411	1635.82
BLR	Belarus	2008	12874.9	733.909	-494.114	1960.93
BLZ	Belize	2008	7004.71	394.866	-792.375	1581.11
BMU	Bermuda	2008	61380.4	1603.84	271.174	2935.5
BOL	Bolivia	2008	4514.02	150.123	-1007.68	1306.92
BRA	Brazil	2008	12343.6	710.437	-514.763	1934.64
BRB	Barbados	2008	15939.4	852.84	-389.489	2094.17
BRN	Brunei Darussalam	2008	74210.1	1709.56	364.181	3053.94
BTN	Bhutan	2008	5200.2	228.944	-938.339	1395.23
BWA	Botswana	2008	12566	720.384	-506.012	1945.78
CAF	Central African Republic	2008	788.065	-822.043	-1862.91	217.819
CAN	Canada	2008	39614.4	1359.93	56.6048	2662.26
CHE	Switzerland	2008	45127.4	1432.51	120.45	2743.56
CHL	Chile	2008	14255.4	790.644	-444.203	2024.49
CHN	China	2008	7022.82	396.305	-791.109	1582.72
CIV	Côte d'Ivoire	2008	3166.47	-47.3716	-1181.42	1085.67
CMR	Cameroon	2008	2564.57	-164.802	-1284.72	954.117
COD	Democratic Republic of the Congo	2008	559.369	-1012.97	-2030.86	3.92849
COG	Republic of the Congo	2008	4224.31	113.176	-1040.18	1265.53
COL	Colombia	2008	9438.2	560.954	-646.265	1767.17
COM	Comoros	2008	2007.46	-301.224	-1404.73	801.286
CPV	Cabo Verde	2008	4935.84	199.883	-963.904	1362.67
CRI	Costa Rica	2008	11490.1	670.529	-549.871	1889.93
CUW	Curaçao	2008	25039.3	1104.41	-168.181	2376
CYP	Cyprus	2008	21624.4	1022.74	-240.027	2284.5
CZE	Czech Republic	2008	25146.7	1106.79	-166.084	2378.67
DEU	Germany	2008	34466.4	1282.39	-11.6075	2575.39
DMA	Dominica	2008	9164.45	544.56	-660.687	1748.81
DNK	Denmark	2008	35144.7	1293.25	-2.05836	2587.55
DOM	Dominican Republic	2008	9552.88	567.681	-640.347	1774.71
DZA	Algeria	2008	11722.7	681.692	-540.05	1902.43
ECU	Ecuador	2008	8201.6	482.731	-715.079	1679.54
EGY	Egypt	2008	8178.57	481.165	-716.457	1677.79
ERI	Eritrea	2008	1317.31	-535.876	-1611.16	538.408
ESP	Spain	2008	28535.6	1177.21	-104.135	2457.56
EST	Estonia	2008	18881.7	947.193	-306.486	2199.87
ETH	Ethiopia	2008	807.327	-808.593	-1851.07	232.887
FIN	Finland	2008	34936.6	1289.94	-4.96721	2583.85
FJI	Fiji	2008	7211.52	411.073	-778.117	1599.26
FRA	France	2008	31488.9	1232.07	-55.8788	2519.01
FSM	Federated States of Micronesia	2008	2855.68	-104.914	-1232.04	1021.21
GAB	Gabon	2008	13460.9	758.704	-472.301	1988.71
GBR	United Kingdom	2008	33494.1	1266.45	-25.6289	2557.53
GEO	Georgia	2008	6612.98	362.812	-820.573	1545.2
GHA	Ghana	2008	1568.99	-438.491	-1525.49	647.508
GIN	Guinea	2008	1041.77	-666.585	-1726.15	391.977
GMB	Gambia	2008	2081.1	-281.158	-1387.08	823.766
GNB	Guinea-Bissau	2008	1185.19	-594.744	-1662.95	472.459
GNQ	Equatorial Guinea	2008	35611.8	1300.6	4.41218	2595.79
GRC	Greece	2008	27587.1	1158.38	-120.699	2436.46
GRD	Grenada	2008	10713.1	631.524	-584.183	1846.23
GTM	Guatemala	2008	6043.85	312.686	-864.67	1489.04
GUY	Guyana	2008	3158.04	-48.8568	-1182.72	1084.01
HKG	Hong Kong SAR, China	2008	43368.8	1410.36	100.972	2718.76
HND	Honduras	2008	3538.97	14.5761	-1126.92	1155.07
HRV	Croatia	2008	17318.7	899.064	-348.825	2145.95
HTI	Haiti	2008	2492.79	-180.615	-1298.63	936.403
HUN	Hungary	2008	18104.3	923.774	-327.088	2173.64
IDN	Indonesia	2008	7149.33	406.249	-782.361	1593.86
IND	India	2008	3385.15	-10.1748	-1148.69	1127.34
IRL	Ireland	2008	39591.2	1359.6	56.3176	2661.89
IRN	Iran	2008	15137.8	824.096	-414.776	2061.97
IRQ	Iraq	2008	11018.3	647.171	-570.419	1863.76
ISL	Iceland	2008	41120.4	1380.71	74.8876	2685.54
ISR	Israel	2008	27363.2	1153.84	-124.692	2431.38
ITA	Italy	2008	30377.6	1212.05	-73.4842	2496.59
JAM	Jamaica	2008	7701.79	447.709	-745.888	1640.31
JOR	Jordan	2008	8869.13	526.315	-676.738	1728.37
JPN	Japan	2008	32616.1	1251.66	-38.6452	2540.96
KAZ	Kazakhstan	2008	16660.1	877.472	-367.82	2121.76
KEN	Kenya	2008	1711.64	-390.019	-1482.85	701.81
KGZ	Kyrgyz Republic	2008	2807.43	-114.405	-1240.39	1010.58
KHM	Cambodia	2008	2145.97	-264.06	-1372.04	842.92
KIR	Kiribati	2008	1628.86	-417.631	-1507.14	670.877
KNA	St. Kitts and Nevis	2008	21439.6	1017.96	-244.233	2279.15
KOR	South Korea	2008	28383	1174.23	-106.763	2454.21
KWT	Kuwait	2008	83537.4	1775.51	422.194	3127.82
LAO	Laos	2008	3080.07	-62.781	-1194.97	1068.41
LBN	Lebanon	2008	11885.8	689.386	-533.282	1911.05
LBR	Liberia	2008	897.479	-749.628	-1799.2	298.944
LBY	Libya	2008	26696.8	1140.11	-136.774	2415.99
LCA	St. Lucia	2008	11710.4	681.104	-540.567	1901.78
LKA	Sri Lanka	2008	5904.14	299.659	-876.129	1474.45
LSO	Lesotho	2008	1892.16	-334.17	-1433.72	764.377
LTU	Lithuania	2008	18461	934.642	-317.526	2185.81
LUX	Luxembourg	2008	74817.5	1714.1	368.176	3059.03
LVA	Latvia	2008	17040.1	890.031	-356.771	2135.83
MAC	Macao SAR, China	2008	74668.7	1712.99	367.2	3057.79
MAR	Morocco	2008	5539.23	264.123	-907.391	1434.64
MDA	Moldova	2008	5765.79	286.452	-887.748	1459.65
MDG	Madagascar	2008	1528.49	-453.055	-1538.3	631.191
MDV	Maldives	2008	12373.6	711.791	-513.571	1936.15
MEX	Mexico	2008	13090.4	743.157	-485.978	1971.29
MHL	Marshall Islands	2008	2660.32	-144.386	-1266.76	976.989
MKD	North Macedonia	2008	9221.6	548.022	-657.641	1752.69
MLI	Mali	2008	1570.42	-437.983	-1525.04	648.076
MLT	Malta	2008	24538.2	1093.15	-178.087	2363.38
MMR	Myanmar	2008	2245.41	-238.829	-1349.84	871.186
MNE	Montenegro	2008	10291.4	609.161	-603.856	1821.18
MNG	Mongolia	2008	6786.27	377.219	-807.898	1561.34
MOZ	Mozambique	2008	813.709	-804.207	-1847.21	237.8
MRT	Mauritania	2008	3957.52	76.8385	-1072.15	1224.82
MUS	Mauritius	2008	13308.2	752.348	-477.893	1981.59
MWI	Malawi	2008	850.296	-779.71	-1825.66	265.244
MYS	Malaysia	2008	18261.3	928.584	-322.856	2179.02
NAM	Namibia	2008	7537.79	435.72	-756.435	1626.88
NER	Niger	2008	942.556	-722.333	-1775.19	329.523
NGA	Nigeria	2008	4213.05	111.69	-1041.49	1263.87
NIC	Nicaragua	2008	3685.37	37.1541	-1107.06	1180.37
NLD	Netherlands	2008	40957.7	1378.5	72.9442	2683.06
NOR	Norway	2008	49110.8	1479.62	161.899	2796.35
NPL	Nepal	2008	1824.45	-354.468	-1451.57	741.638
NRU	Nauru	2008	4537.18	152.974	-1005.17	1310.12
NZL	New Zealand	2008	26118	1127.9	-147.513	2402.32
OMN	Oman	2008	41167.5	1381.35	75.4477	2686.25
PAK	Pakistan	2008	3591.73	22.8195	-1119.67	1164.31
PAN	Panama	2008	13327.2	753.144	-477.193	1982.48
PER	Peru	2008	8213.01	483.505	-714.397	1680.41
PHL	Philippines	2008	4858.27	191.06	-971.665	1352.79
PLW	Palau	2008	12533.2	718.928	-507.293	1944.15
PNG	Papua New Guinea	2008	1570.41	-437.987	-1525.05	648.072
POL	Poland	2008	16470.6	871.099	-373.426	2114.62
PRI	Puerto Rico	2008	28507.1	1176.66	-104.624	2456.94
PRT	Portugal	2008	23625.7	1072.04	-196.657	2339.74
PRY	Paraguay	2008	8435.22	498.375	-701.316	1697.07
PSE	West Bank and Gaza	2008	3279.59	-27.8214	-1164.22	1107.58
QAT	Qatar	2008	115910	1957.94	582.679	3332.19
ROU	Romania	2008	12621.6	722.841	-503.851	1948.53
RUS	Russian Federation	2008	14680.2	807.001	-429.815	2042.82
RWA	Rwanda	2008	1134.49	-619.096	-1684.37	445.178
SAU	Saudi Arabia	2008	48258	1469.86	153.316	2785.41
SDN	Sudan	2008	4681.15	170.373	-989.864	1329.61
SEN	Senegal	2008	2398.78	-202.029	-1317.47	912.413
SGP	Singapore	2008	62657.3	1615.31	281.263	2948.35
SLB	Solomon Islands	2008	1864.23	-342.453	-1441	755.098
SLE	Sierra Leone	2008	992.58	-693.529	-1749.85	361.792
SLV	El Salvador	2008	5621.75	272.36	-900.145	1443.86
SMR	San Marino	2008	69102.2	1669.84	329.238	3009.45
SRB	Serbia	2008	10986.8	645.577	-571.821	1861.98
STP	São Tomé and Principe	2008	2524.45	-173.586	-1292.45	944.277
SUR	Suriname	2008	9455.29	561.961	-645.379	1768.3
SVK	Slovakia	2008	21098.3	1009.02	-252.096	2269.13
SVN	Slovenia	2008	27643	1159.51	-119.707	2437.73
SWE	Sweden	2008	36146	1308.89	11.7073	2605.08
SWZ	Eswatini	2008	6800.5	378.386	-806.872	1562.64
SYC	Seychelles	2008	17374.4	900.855	-347.25	2147.96
TCD	Chad	2008	1494.78	-465.478	-1549.23	617.275
TGO	Togo	2008	981.241	-699.928	-1755.48	354.623
THA	Thailand	2008	11353.4	663.861	-555.737	1882.46
TJK	Tajikistan	2008	1998.3	-303.771	-1406.97	798.433
TKM	Turkmenistan	2008	7938.29	464.556	-731.068	1659.18
TLS	Timor-Leste	2008	1517.35	-457.13	-1541.89	626.627
TON	Tonga	2008	4413.72	137.608	-1018.69	1292.9
TTO	Trinidad and Tobago	2008	28402.9	1174.62	-106.419	2454.65
TUN	Tunisia	2008	8834.23	524.119	-678.669	1725.91
TUR	Turkey	2008	13109.7	743.976	-485.258	1972.21
TUV	Tuvalu	2008	2922.34	-92.0629	-1220.73	1035.61
TZA	Tanzania	2008	1745.8	-379.014	-1473.17	714.139
UGA	Uganda	2008	1109.07	-631.716	-1695.47	431.04
UKR	Ukraine	2008	8739.27	518.099	-683.965	1719.16
URY	Uruguay	2008	13689.4	768.076	-464.057	1999.21
USA	United States	2008	44860.3	1429.2	117.541	2739.86
UZB	Uzbekistan	2008	4198.94	109.821	-1043.13	1261.77
VCT	St. Vincent and the Grenadines	2008	9734.48	578.17	-631.12	1786.46
VEN	Venezuela	2008	16432.9	869.822	-374.55	2113.19
VNM	Vietnam	2008	3484.93	6.0055	-1134.46	1145.47
VUT	Vanuatu	2008	2526.07	-173.227	-1292.13	944.679
WSM	Samoa	2008	5174.96	226.234	-940.722	1392.19
YEM	Yemen	2008	3579.39	20.9023	-1121.36	1162.16
ZAF	South Africa	2008	11910.6	690.545	-532.262	1912.35
ZMB	Zambia	2008	2541.68	-169.796	-1289.12	948.523
ZWE	Zimbabwe	2008	812.925	-804.744	-1847.69	237.198
ABW	Aruba	2009	30875.8	1221.11	-65.5137	2506.74
AFG	Afghanistan	2009	1398.4	-502.603	-1581.89	575.684
AGO	Angola	2009	5954.22	304.363	-871.991	1479.72
ALB	Albania	2009	7524.07	434.706	-757.327	1625.74
ARE	United Arab Emirates	2009	62726.8	1615.92	281.806	2949.04
ARG	Argentina	2009	15031	820.153	-418.244	2057.55
ARM	Armenia	2009	6655.73	366.401	-817.415	1549.22
ATG	Antigua and Barbuda	2009	20644.7	996.914	-262.745	2255.57
AUS	Australia	2009	34530.3	1283.42	-10.6999	2576.55
AUT	Austria	2009	36179	1309.4	12.1552	2605.65
AZE	Azerbaijan	2009	12860.6	733.292	-494.657	1960.24
BDI	Burundi	2009	592.696	-980.732	-2002.51	40.0412
BEL	Belgium	2009	33695.2	1269.79	-22.6954	2561.27
BEN	Benin	2009	2165.78	-258.942	-1367.54	848.654
BFA	Burkina Faso	2009	1298.5	-543.887	-1618.21	529.433
BGD	Bangladesh	2009	2125.23	-269.47	-1376.8	836.859
BGR	Bulgaria	2009	12372.3	711.733	-513.623	1936.09
BHR	Bahrain	2009	42787.5	1402.85	94.361	2710.34
BHS	Bahamas	2009	27958.1	1165.82	-114.153	2444.8
BIH	Bosnia and Herzegovina	2009	7453.25	429.438	-761.962	1619.84
BLR	Belarus	2009	12932.4	736.391	-491.93	1963.71
BLZ	Belize	2009	6845.18	382.035	-803.663	1566.73
BMU	Bermuda	2009	57606.3	1568.49	240.08	2895.91
BOL	Bolivia	2009	4588.46	159.234	-999.663	1317.13
BRA	Brazil	2009	12210	704.378	-520.093	1927.85
BRB	Barbados	2009	15067.6	821.508	-417.053	2059.07
BRN	Brunei Darussalam	2009	72049.1	1693.1	349.701	3035.5
BTN	Bhutan	2009	5496.15	259.774	-911.217	1429.76
BWA	Botswana	2009	11379.5	665.141	-554.611	1883.89
CAF	Central African Republic	2009	843.062	-784.468	-1829.85	259.913
CAN	Canada	2009	38017.8	1337.02	36.4468	2636.59
CHE	Switzerland	2009	43640.2	1413.84	104.03	2722.65
CHL	Chile	2009	13884.6	775.962	-457.119	2008.04
CHN	China	2009	7644.76	443.569	-749.53	1635.67
CIV	Côte d'Ivoire	2009	3206.39	-40.3938	-1175.28	1093.49
CMR	Cameroon	2009	2559.3	-165.948	-1285.73	952.833
COD	Democratic Republic of the Congo	2009	556.568	-1015.76	-2033.32	0.797092
COG	Republic of the Congo	2009	4563.56	156.203	-1002.33	1313.74
COL	Colombia	2009	9440.15	561.069	-646.164	1767.3
COM	Comoros	2009	2022.39	-297.096	-1401.1	805.91
CPV	Cabo Verde	2009	4814.85	186.059	-976.065	1347.18
CRI	Costa Rica	2009	11244.6	658.498	-560.455	1876.45
CUW	Curaçao	2009	24744.6	1097.81	-173.982	2368.61
CYP	Cyprus	2009	20869.8	1002.95	-257.431	2262.34
CZE	Czech Republic	2009	23839.3	1077.05	-192.245	2345.35
DEU	Germany	2009	32586.4	1251.15	-39.0915	2540.39
DMA	Dominica	2009	9054.84	537.857	-666.583	1741.3
DNK	Denmark	2009	33241.9	1262.24	-29.3322	2552.82
DOM	Dominican Republic	2009	9523.78	565.982	-641.842	1772.81
DZA	Algeria	2009	11706.9	680.941	-540.711	1901.59
ECU	Ecuador	2009	8114.82	476.806	-720.291	1672.9
EGY	Egypt	2009	8402.67	496.222	-703.211	1694.65
ERI	Eritrea	2009	1343.31	-524.988	-1601.58	550.606
ESP	Spain	2009	27219.6	1150.91	-127.271	2428.1
EST	Estonia	2009	16150.6	860.169	-383.042	2102.38
ETH	Ethiopia	2009	854.507	-776.958	-1823.24	268.328
FIN	Finland	2009	31962.5	1240.38	-48.5643	2528.33
FJI	Fiji	2009	7042.58	397.87	-789.732	1584.47
FRA	France	2009	30427.2	1212.96	-72.6853	2497.61
FSM	Federated States of Micronesia	2009	2903.1	-95.7404	-1223.97	1031.49
GAB	Gabon	2009	13045.6	741.248	-487.658	1969.15
GBR	United Kingdom	2009	31829.8	1238.06	-50.6022	2525.73
GEO	Georgia	2009	6428.42	347.045	-834.443	1527.53
GHA	Ghana	2009	1603.68	-426.309	-1514.77	661.154
GIN	Guinea	2009	1006.75	-685.633	-1742.9	370.637
GMB	Gambia	2009	2154.78	-261.778	-1370.03	845.476
GNB	Guinea-Bissau	2009	1194.59	-590.346	-1659.08	477.386
GNQ	Equatorial Guinea	2009	34459	1282.27	-11.7123	2575.26
GRC	Greece	2009	26331.3	1132.43	-143.528	2407.39
GRD	Grenada	2009	9973.36	591.674	-619.24	1801.59
GTM	Guatemala	2009	5959.51	304.858	-871.556	1480.27
GUY	Guyana	2009	3276.5	-28.3456	-1164.68	1106.99
HKG	Hong Kong SAR, China	2009	42211.3	1395.3	87.7167	2701.88
HND	Honduras	2009	3380.97	-10.8634	-1149.3	1126.57
HRV	Croatia	2009	16074.5	857.538	-385.356	2099.43
HTI	Haiti	2009	2598.82	-157.413	-1278.22	962.395
HUN	Hungary	2009	16936.4	886.633	-359.761	2132.03
IDN	Indonesia	2009	7381.49	424.049	-766.702	1613.8
IND	India	2009	3600.15	24.1228	-1118.52	1165.77
IRL	Ireland	2009	37192.2	1324.79	25.6886	2622.89
IRN	Iran	2009	15121.6	823.502	-415.298	2061.3
IRQ	Iraq	2009	11159.7	654.274	-564.17	1871.72
ISL	Iceland	2009	37839.7	1334.4	34.1459	2633.66
ISR	Israel	2009	27022.3	1146.86	-130.835	2423.56
ITA	Italy	2009	28642.6	1179.3	-102.302	2459.89
JAM	Jamaica	2009	7330.31	420.174	-770.111	1609.46
JOR	Jordan	2009	8859.6	525.716	-677.264	1727.7
JPN	Japan	2009	30763	1219.08	-67.3064	2504.46
KAZ	Kazakhstan	2009	16529.1	873.074	-371.689	2116.84
KEN	Kenya	2009	1720.27	-387.219	-1480.39	704.946
KGZ	Kyrgyz Republic	2009	2853.8	-105.281	-1232.36	1020.8
KHM	Cambodia	2009	2115.86	-271.93	-1378.96	834.103
KIR	Kiribati	2009	1606.67	-425.272	-1513.86	662.317
KNA	St. Kitts and Nevis	2009	20393.5	990.095	-268.744	2247.93
KOR	South Korea	2009	28461.1	1175.76	-105.416	2455.93
KWT	Kuwait	2009	73085.1	1701.05	356.696	3044.41
LAO	Laos	2009	3256.21	-31.806	-1167.72	1103.11
LBN	Lebanon	2009	12970.5	738.032	-490.487	1965.55
LBR	Liberia	2009	908.23	-742.996	-1793.37	306.375
LBY	Libya	2009	26160.9	1128.82	-146.709	2403.34
LCA	St. Lucia	2009	11232.9	657.92	-560.963	1875.8
LKA	Sri Lanka	2009	6070.7	315.155	-862.498	1491.81
LSO	Lesotho	2009	1865.59	-342.049	-1440.65	755.55
LTU	Lithuania	2009	15897.2	851.361	-390.79	2092.51
LUX	Luxembourg	2009	71066	1685.45	342.968	3026.93
LVA	Latvia	2009	14855.4	813.609	-424.001	2050.22
MAC	Macao SAR, China	2009	74015.6	1708.1	362.895	3052.31
MAR	Morocco	2009	5703.36	280.387	-893.083	1452.86
MDA	Moldova	2009	5426.69	252.69	-917.448	1421.83
MDG	Madagascar	2009	1426.82	-491.396	-1572.03	588.238
MDV	Maldives	2009	11156.2	654.101	-564.323	1871.52
MEX	Mexico	2009	12216.7	704.684	-519.824	1928.19
MHL	Marshall Islands	2009	2740.69	-127.807	-1252.18	995.563
MKD	North Macedonia	2009	9171.62	544.995	-660.304	1749.29
MLI	Mali	2009	1593.09	-430	-1518.02	657.02
MLT	Malta	2009	24077.7	1082.6	-187.369	2351.56
MMR	Myanmar	2009	2463.33	-187.236	-1304.46	928.985
MNE	Montenegro	2009	9674.27	574.714	-634.16	1782.59
MNG	Mongolia	2009	6595.19	361.312	-821.893	1543.52
MOZ	Mozambique	2009	841.764	-785.327	-1830.61	258.952
MRT	Mauritania	2009	3847.96	61.2008	-1085.9	1207.31
MUS	Mauritius	2009	13712.9	769.034	-463.214	2000.28
MWI	Malawi	2009	895.013	-751.161	-1800.55	297.227
MYS	Malaysia	2009	17661.3	909.976	-339.226	2158.18
NAM	Namibia	2009	7423.3	427.195	-763.934	1617.32
NER	Niger	2009	925.13	-732.727	-1784.33	317.879
NGA	Nigeria	2009	4432.05	139.915	-1016.66	1295.49
NIC	Nicaragua	2009	3515.57	10.8809	-1130.17	1150.93
NLD	Netherlands	2009	39253.4	1354.83	52.1188	2656.54
NOR	Norway	2009	47657.8	1462.89	147.183	2777.6
NPL	Nepal	2009	1891.76	-334.287	-1433.82	764.245
NRU	Nauru	2009	4917.3	197.787	-965.748	1360.32
NZL	New Zealand	2009	25823.3	1121.58	-153.075	2395.24
OMN	Oman	2009	41781.8	1389.6	82.7056	2695.49
PAK	Pakistan	2009	3611.87	25.9329	-1116.93	1167.8
PAN	Panama	2009	13255.4	750.132	-479.843	1979.11
PER	Peru	2009	8236.59	485.102	-712.993	1682.2
PHL	Philippines	2009	4847.99	189.88	-972.704	1351.46
PLW	Palau	2009	11974.8	693.54	-529.627	1915.71
PNG	Papua New Guinea	2009	1637.63	-414.64	-1504.51	674.227
POL	Poland	2009	16925.6	886.278	-360.073	2131.63
PRI	Puerto Rico	2009	28103.4	1168.71	-111.613	2448.04
PRT	Portugal	2009	22866.2	1053.84	-212.666	2319.35
PRY	Paraguay	2009	8300.35	489.398	-709.214	1687.01
PSE	West Bank and Gaza	2009	3467.66	3.23794	-1136.89	1142.37
QAT	Qatar	2009	112653	1942.06	568.714	3314.41
ROU	Romania	2009	12024.9	695.869	-527.578	1918.32
RUS	Russian Federation	2009	13531.1	761.599	-469.755	1991.95
RWA	Rwanda	2009	1173.56	-600.238	-1667.78	466.304
SAU	Saudi Arabia	2009	45947.8	1442.54	129.278	2754.8
SDN	Sudan	2009	4454.19	142.691	-1014.22	1298.6
SEN	Senegal	2009	2398.77	-202.029	-1317.47	912.413
SGP	Singapore	2009	60869.3	1599.18	267.077	2930.29
SLB	Solomon Islands	2009	1868.04	-341.315	-1440	756.372
SLE	Sierra Leone	2009	1001.51	-688.542	-1745.46	367.378
SLV	El Salvador	2009	5481.24	258.262	-912.547	1428.07
SMR	San Marino	2009	61184.2	1602.06	269.605	2933.51
SRB	Serbia	2009	10729.6	632.383	-583.428	1847.19
STP	São Tomé and Principe	2009	2515.79	-175.499	-1294.13	942.134
SUR	Suriname	2009	9628.69	572.084	-636.474	1779.64
SVK	Slovakia	2009	19920.7	977.029	-280.238	2233.3
SVN	Slovenia	2009	25326.5	1110.76	-162.594	2383.11
SWE	Sweden	2009	34284	1279.44	-14.2072	2572.08
SWZ	Eswatini	2009	6857.85	383.064	-802.757	1567.89
SYC	Seychelles	2009	17115.1	892.478	-354.619	2138.57
TCD	Chad	2009	1507.08	-460.912	-1545.21	622.389
TGO	Togo	2009	1007.84	-685.028	-1742.37	371.315
THA	Thailand	2009	11218.4	657.196	-561.6	1874.99
TJK	Tajikistan	2009	2032.59	-294.295	-1398.64	809.048
TKM	Turkmenistan	2009	8301.12	489.449	-709.169	1687.07
TLS	Timor-Leste	2009	1641.94	-413.176	-1503.22	675.867
TON	Tonga	2009	4163.59	105.112	-1047.27	1256.5
TTO	Trinidad and Tobago	2009	27022.5	1146.86	-130.832	2423.56
TUN	Tunisia	2009	9006.87	534.899	-669.186	1737.98
TUR	Turkey	2009	12319.4	709.346	-515.723	1933.41
TUV	Tuvalu	2009	2766.51	-122.585	-1247.58	1001.41
TZA	Tanzania	2009	1785.74	-366.415	-1462.08	728.254
UGA	Uganda	2009	1147.58	-612.708	-1678.75	452.335
UKR	Ukraine	2009	7449.44	429.153	-762.212	1619.52
URY	Uruguay	2009	14230	789.65	-445.078	2023.38
USA	United States	2009	43340.7	1410	100.655	2718.35
UZB	Uzbekistan	2009	4461.08	143.553	-1013.46	1299.56
VCT	St. Vincent and the Grenadines	2009	9539.64	566.909	-641.026	1773.84
VEN	Venezuela	2009	15682.4	843.785	-397.455	2084.02
VNM	Vietnam	2009	3637.25	29.8331	-1113.5	1172.16
VUT	Vanuatu	2009	2540.12	-170.138	-1289.42	948.14
WSM	Samoa	2009	4891.89	194.901	-968.286	1357.09
YEM	Yemen	2009	3614.7	26.3692	-1116.55	1168.28
ZAF	South Africa	2009	11565.3	674.161	-546.675	1894
ZMB	Zambia	2009	2699.02	-136.341	-1259.68	986.002
ZWE	Zimbabwe	2009	899.919	-748.116	-1797.87	300.638
ABW	Aruba	2010	29675.7	1199.03	-84.9391	2482
AFG	Afghanistan	2010	1555.92	-443.151	-1529.59	642.287
AGO	Angola	2010	5992.34	307.918	-868.864	1483.7
ALB	Albania	2010	7841.82	457.745	-737.059	1651.55
ARE	United Arab Emirates	2010	59016.5	1581.96	251.931	2911
ARG	Argentina	2010	16428.9	869.685	-374.67	2113.04
ARM	Armenia	2010	6827.64	380.605	-804.92	1565.13
ATG	Antigua and Barbuda	2010	18747.9	943.232	-309.97	2195.43
AUS	Australia	2010	34735.9	1286.73	-7.79136	2580.25
AUT	Austria	2010	36755.2	1318.2	19.8974	2615.51
AZE	Azerbaijan	2010	13350.1	754.1	-476.352	1983.55
BDI	Burundi	2010	603.105	-971.035	-1993.98	50.905
BEL	Belgium	2010	34345.1	1280.43	-13.3344	2573.19
BEN	Benin	2010	2150.37	-262.919	-1371.04	844.199
BFA	Burkina Faso	2010	1366.29	-515.54	-1593.27	561.19
BGD	Bangladesh	2010	2218.54	-245.534	-1355.74	863.674
BGR	Bulgaria	2010	12646.1	723.922	-502.9	1949.74
BHR	Bahrain	2010	42635	1400.86	92.6108	2708.11
BHS	Bahamas	2010	27961.4	1165.89	-114.095	2444.87
BIH	Bosnia and Herzegovina	2010	7579.58	438.8	-753.726	1630.32
BLR	Belarus	2010	13971.4	779.435	-454.065	2011.93
BLZ	Belize	2010	6880.01	384.861	-801.176	1569.9
BMU	Bermuda	2010	56606.1	1558.74	231.497	2884.98
BOL	Bolivia	2010	4699.93	172.604	-987.901	1332.11
BRA	Brazil	2010	13006.7	739.582	-489.123	1967.29
BRB	Barbados	2010	14669.6	806.599	-430.168	2042.37
BRN	Brunei Darussalam	2010	73021.6	1700.57	356.27	3043.87
BTN	Bhutan	2010	6088.33	316.77	-861.077	1493.62
BWA	Botswana	2010	12145.1	701.405	-522.708	1924.52
CAF	Central African Republic	2010	872.221	-765.529	-1813.19	281.131
CAN	Canada	2010	38759	1347.77	45.908	2648.63
CHE	Switzerland	2010	44599.4	1425.95	114.683	2736.22
CHL	Chile	2010	14544.1	801.812	-434.379	2037
CHN	China	2010	8417.09	497.177	-702.37	1695.72
CIV	Côte d'Ivoire	2010	3346.91	-16.5029	-1154.26	1120.26
CMR	Cameroon	2010	2562.12	-165.335	-1285.19	953.52
COD	Democratic Republic of the Congo	2010	576.598	-996.07	-2016	22.8592
COG	Republic of the Congo	2010	4866.13	191.96	-970.873	1353.79
COL	Colombia	2010	9761.35	579.706	-629.769	1788.18
COM	Comoros	2010	2049.19	-289.765	-1394.65	814.123
CPV	Cabo Verde	2010	4826.2	187.371	-974.911	1348.65
CRI	Costa Rica	2010	11700.8	680.648	-540.969	1901.26
CUW	Curaçao	2010	24453.6	1091.22	-179.78	2361.23
CYP	Cyprus	2010	21012.3	1006.74	-254.098	2266.59
CZE	Czech Republic	2010	24348.7	1088.83	-181.885	2358.55
DEU	Germany	2010	34000.5	1274.81	-18.2759	2566.9
DMA	Dominica	2010	9112.02	541.364	-663.499	1745.23
DNK	Denmark	2010	33713.8	1270.09	-22.4256	2561.61
DOM	Dominican Republic	2010	10192	603.755	-608.612	1815.12
DZA	Algeria	2010	11911.4	690.587	-532.225	1912.4
ECU	Ecuador	2010	8268.42	487.251	-711.103	1684.6
EGY	Egypt	2010	8661.54	513.123	-688.343	1713.59
ERI	Eritrea	2010	1350.91	-521.845	-1598.82	554.127
ESP	Spain	2010	27138.7	1149.25	-128.729	2426.24
EST	Estonia	2010	16583.1	874.89	-370.091	2118.87
ETH	Ethiopia	2010	935.349	-726.608	-1778.95	324.734
FIN	Finland	2010	32830.2	1255.3	-35.4383	2545.04
FJI	Fiji	2010	7198.55	410.071	-778.999	1598.14
FRA	France	2010	30867.5	1220.96	-65.6457	2506.57
FSM	Federated States of Micronesia	2010	2970.28	-82.9981	-1212.76	1045.76
GAB	Gabon	2010	13495.5	760.134	-471.044	1990.31
GBR	United Kingdom	2010	32254.4	1245.45	-44.1089	2534
GEO	Georgia	2010	6880.17	384.874	-801.165	1569.91
GHA	Ghana	2010	1687.86	-397.812	-1489.7	693.079
GIN	Guinea	2010	1031.63	-672.033	-1730.94	385.874
GMB	Gambia	2010	2214.74	-246.49	-1356.58	862.603
GNB	Guinea-Bissau	2010	1217.92	-579.572	-1649.6	489.457
GNQ	Equatorial Guinea	2010	29985.3	1204.81	-79.8536	2488.48
GRC	Greece	2010	24856.7	1100.33	-171.768	2371.43
GRD	Grenada	2010	9881.27	586.507	-623.786	1795.8
GTM	Guatemala	2010	6019.81	310.466	-866.622	1486.55
GUY	Guyana	2010	3392.53	-8.96271	-1147.63	1128.7
HKG	Hong Kong SAR, China	2010	44738.2	1427.68	116.206	2738.16
HND	Honduras	2010	3436.84	-1.73527	-1141.27	1136.8
HRV	Croatia	2010	15909.5	851.791	-390.412	2092.99
HTI	Haiti	2010	2414.67	-198.351	-1314.23	916.533
HUN	Hungary	2010	17158.6	893.892	-353.375	2140.16
IDN	Indonesia	2010	7736.71	450.229	-743.671	1643.13
IND	India	2010	3853.68	62.029	-1085.18	1208.23
IRL	Ireland	2010	37639.3	1331.44	31.544	2630.34
IRN	Iran	2010	15816.7	848.533	-393.278	2089.34
IRQ	Iraq	2010	11567.2	674.253	-546.594	1894.1
ISL	Iceland	2010	36820.7	1319.2	20.77	2616.62
ISR	Israel	2010	28041.5	1167.48	-112.694	2446.66
ITA	Italy	2010	29043.8	1187.04	-95.4847	2468.57
JAM	Jamaica	2010	7185.91	409.092	-779.86	1597.04
JOR	Jordan	2010	8604.95	509.472	-691.555	1709.5
JPN	Japan	2010	32017.9	1241.35	-47.7152	2529.41
KAZ	Kazakhstan	2010	17486.9	904.447	-344.09	2151.98
KEN	Kenya	2010	1808.97	-359.215	-1455.75	736.319
KGZ	Kyrgyz Republic	2010	2806.67	-114.558	-1240.52	1010.41
KHM	Cambodia	2010	2207.79	-248.241	-1358.12	860.642
KIR	Kiribati	2010	1560.86	-441.382	-1528.03	644.268
KNA	St. Kitts and Nevis	2010	20098.9	981.989	-275.875	2238.85
KOR	South Korea	2010	30246.8	1209.65	-75.5988	2493.9
KWT	Kuwait	2010	67278.4	1654.94	316.131	2992.76
LAO	Laos	2010	3477.01	4.7373	-1135.58	1144.05
LBN	Lebanon	2010	13609	764.796	-466.942	1995.53
LBR	Liberia	2010	929.648	-730.013	-1781.94	320.919
LBY	Libya	2010	27192.3	1150.35	-127.763	2427.47
LCA	St. Lucia	2010	11290.6	660.77	-558.455	1879
LKA	Sri Lanka	2010	6512.59	354.291	-828.069	1535.65
LSO	Lesotho	2010	1958.48	-314.982	-1416.84	785.872
LTU	Lithuania	2010	16502.1	872.163	-372.49	2115.82
LUX	Luxembourg	2010	72404.6	1695.84	352.112	3038.58
LVA	Latvia	2010	14489.7	799.725	-436.215	2034.66
MAC	Macao SAR, China	2010	90577.6	1820.58	461.841	3178.31
MAR	Morocco	2010	5845.14	294.064	-881.051	1468.18
MDA	Moldova	2010	5817.79	291.453	-883.349	1465.25
MDG	Madagascar	2010	1396.12	-503.513	-1582.69	574.664
MDV	Maldives	2010	11563	674.049	-546.774	1893.87
MEX	Mexico	2010	12658.7	724.476	-502.413	1950.36
MHL	Marshall Islands	2010	2917.96	-92.897	-1221.47	1034.67
MKD	North Macedonia	2010	9459.68	562.22	-645.151	1768.59
MLI	Mali	2010	1625.58	-418.755	-1508.13	669.618
MLT	Malta	2010	25288	1109.91	-163.338	2382.16
MMR	Myanmar	2010	2692.59	-137.669	-1260.85	984.514
MNE	Montenegro	2010	9920.6	588.72	-621.839	1798.28
MNG	Mongolia	2010	6896.07	386.16	-800.034	1571.35
MOZ	Mozambique	2010	872.236	-765.52	-1813.18	281.141
MRT	Mauritania	2010	3834.88	59.3043	-1087.57	1205.18
MUS	Mauritius	2010	14279.2	791.572	-443.388	2025.53
MWI	Malawi	2010	929.469	-730.12	-1782.04	320.799
MYS	Malaysia	2010	18654.5	940.45	-312.418	2192.32
NAM	Namibia	2010	7731.04	449.821	-744.03	1642.67
NER	Niger	2010	966.608	-708.297	-1762.84	345.247
NGA	Nigeria	2010	4660.68	167.932	-992.011	1326.88
NIC	Nicaragua	2010	3621.14	27.3604	-1115.67	1169.39
NLD	Netherlands	2010	39577	1359.4	56.1411	2661.67
NOR	Norway	2010	47398.2	1459.85	144.506	2774.2
NPL	Nepal	2010	1973.36	-310.766	-1413.13	790.596
NRU	Nauru	2010	5428.73	252.899	-917.264	1422.06
NZL	New Zealand	2010	25928	1123.83	-151.092	2397.76
OMN	Oman	2010	40188.9	1367.95	63.6595	2671.24
PAK	Pakistan	2010	3590.15	22.5736	-1119.88	1164.03
PAN	Panama	2010	13783.4	771.891	-460.701	2003.48
PER	Peru	2010	8850.65	525.153	-677.759	1727.07
PHL	Philippines	2010	5117.59	220.024	-946.185	1385.23
PLW	Palau	2010	12225.2	705.07	-519.484	1928.62
PNG	Papua New Guinea	2010	1762.61	-373.676	-1468.47	720.119
POL	Poland	2010	17609	908.323	-340.68	2156.33
PRI	Puerto Rico	2010	28129.3	1169.22	-111.162	2448.61
PRT	Portugal	2010	23252.9	1063.18	-204.449	2329.81
PRY	Paraguay	2010	9097.25	540.46	-664.293	1744.21
PSE	West Bank and Gaza	2010	3573.97	20.0571	-1122.1	1161.21
QAT	Qatar	2010	120109	1977.76	600.116	3354.4
ROU	Romania	2010	11624.7	677.012	-544.167	1897.19
RUS	Russian Federation	2010	14133.6	785.866	-448.407	2019.14
RWA	Rwanda	2010	1227.44	-575.233	-1645.78	494.317
SAU	Saudi Arabia	2010	46870.8	1453.62	139.024	2767.21
SDN	Sudan	2010	4524.1	151.366	-1006.58	1308.32
SEN	Senegal	2010	2413	-198.734	-1314.57	916.104
SGP	Singapore	2010	68486.7	1664.86	324.853	3003.86
SLB	Solomon Islands	2010	1980.27	-308.819	-1411.41	792.778
SLE	Sierra Leone	2010	1031.55	-672.078	-1730.98	385.823
SLV	El Salvador	2010	5573.01	267.51	-904.412	1438.43
SMR	San Marino	2010	57101.6	1563.59	235.768	2890.41
SRB	Serbia	2010	10851.6	638.679	-577.889	1854.25
STP	São Tomé and Principe	2010	2616.77	-153.58	-1274.85	966.689
SUR	Suriname	2010	10011.3	593.789	-617.38	1803.96
SVK	Slovakia	2010	21154.6	1010.5	-250.789	2270.8
SVN	Slovenia	2010	25555.1	1115.77	-158.19	2388.72
SWE	Sweden	2010	36016.3	1306.89	9.94576	2602.84
SWZ	Eswatini	2010	7068.69	399.931	-787.919	1586.78
SYC	Seychelles	2010	17634.9	909.144	-339.958	2157.25
TCD	Chad	2010	1655.17	-408.706	-1499.29	680.875
TGO	Togo	2010	1040.87	-667.069	-1726.57	391.434
THA	Thailand	2010	12002.3	694.821	-528.501	1917.14
TJK	Tajikistan	2010	2117.93	-271.385	-1378.48	834.714
TKM	Turkmenistan	2010	8923.59	529.725	-673.737	1732.19
TLS	Timor-Leste	2010	1763.55	-373.377	-1468.21	720.454
TON	Tonga	2010	4193.65	109.119	-1043.75	1260.99
TTO	Trinidad and Tobago	2010	27768.7	1162.04	-117.485	2440.56
TUN	Tunisia	2010	9227.07	548.353	-657.35	1753.06
TUR	Turkey	2010	13171.9	746.613	-482.938	1975.16
TUV	Tuvalu	2010	2663.38	-143.746	-1266.2	977.706
TZA	Tanzania	2010	1844.39	-348.413	-1446.25	748.421
UGA	Uganda	2010	1174.25	-599.909	-1667.49	466.673
UKR	Ukraine	2010	7785.14	453.704	-740.614	1647.02
URY	Uruguay	2010	15296.6	829.909	-409.662	2068.48
USA	United States	2010	44084.6	1419.48	108.994	2728.97
UZB	Uzbekistan	2010	4666.4	168.615	-991.41	1327.64
VCT	St. Vincent and the Grenadines	2010	9222.78	548.093	-657.578	1752.77
VEN	Venezuela	2010	15226.8	827.363	-411.902	2065.63
VNM	Vietnam	2010	3832.35	58.9377	-1087.9	1204.77
VUT	Vanuatu	2010	2507.12	-177.423	-1295.82	939.979
WSM	Samoa	2010	4877.98	193.315	-969.681	1355.31
YEM	Yemen	2010	3785.78	52.1266	-1093.89	1197.14
ZAF	South Africa	2010	11744.7	682.734	-539.133	1903.6
ZMB	Zambia	2010	2891.46	-97.9796	-1225.94	1028.98
ZWE	Zimbabwe	2010	1062.5	-655.614	-1716.5	404.267
ABW	Aruba	2011	30582.5	1215.8	-70.19	2500.79
AFG	Afghanistan	2011	1514.2	-458.288	-1542.91	625.329
AGO	Angola	2011	5979.11	306.687	-869.947	1482.32
ALB	Albania	2011	8063.09	473.244	-723.425	1668.91
ARE	United Arab Emirates	2011	60306.8	1594.01	262.528	2924.49
ARG	Argentina	2011	17215.6	895.739	-351.75	2142.23
ARM	Armenia	2011	7150.48	406.338	-782.282	1593.96
ATG	Antigua and Barbuda	2011	18129.4	924.548	-326.407	2174.5
AUS	Australia	2011	35102.6	1292.58	-2.64531	2586.8
AUT	Austria	2011	37702.2	1332.37	32.3621	2631.38
AZE	Azerbaijan	2011	13190.5	747.399	-482.247	1976.05
BDI	Burundi	2011	607.619	-966.882	-1990.32	55.5582
BEL	Belgium	2011	34475.7	1282.54	-11.4758	2575.56
BEN	Benin	2011	2152.89	-262.268	-1370.46	844.928
BFA	Burkina Faso	2011	1413.59	-496.583	-1576.59	582.428
BGD	Bangladesh	2011	2335.1	-217.015	-1330.65	895.624
BGR	Bulgaria	2011	12994.9	739.076	-489.569	1966.72
BHR	Bahrain	2011	42212.1	1395.31	87.7269	2701.89
BHS	Bahamas	2011	27769.4	1162.05	-117.472	2440.57
BIH	Bosnia and Herzegovina	2011	7744.91	450.819	-743.152	1643.79
BLR	Belarus	2011	14757.4	809.921	-427.245	2046.09
BLZ	Belize	2011	6846.99	382.181	-803.534	1566.9
BMU	Bermuda	2011	54960.1	1542.3	217.037	2866.56
BOL	Bolivia	2011	4864.95	191.825	-970.992	1353.64
BRA	Brazil	2011	13400.3	756.189	-474.514	1985.89
BRB	Barbados	2011	14526.8	801.149	-434.963	2036.26
BRN	Brunei Darussalam	2011	74784.1	1713.86	367.957	3058.75
BTN	Bhutan	2011	6500.42	353.249	-828.985	1534.48
BWA	Botswana	2011	12698.8	726.238	-500.862	1952.34
CAF	Central African Republic	2011	902.252	-746.674	-1796.6	302.254
CAN	Canada	2011	39589.3	1359.58	56.2945	2661.86
CHE	Switzerland	2011	44953.3	1430.35	118.556	2741.15
CHL	Chile	2011	15279.7	829.294	-410.203	2067.79
CHN	China	2011	9170.75	544.942	-660.351	1749.23
CIV	Côte d'Ivoire	2011	3092.51	-60.5368	-1193	1070.92
CMR	Cameroon	2011	2577.1	-162.089	-1282.33	957.157
COD	Democratic Republic of the Congo	2011	596.009	-977.627	-1999.77	43.5198
COG	Republic of the Congo	2011	4836.42	188.549	-973.874	1349.97
COL	Colombia	2011	10339	611.727	-601.6	1824.05
COM	Comoros	2011	2082.23	-280.854	-1386.81	824.106
CPV	Cabo Verde	2011	4955.24	202.068	-961.981	1365.12
CRI	Costa Rica	2011	12069.1	697.91	-525.783	1920.6
CUW	Curaçao	2011	24256.2	1086.71	-183.75	2356.17
CYP	Cyprus	2011	20867.4	1002.89	-257.487	2262.27
CZE	Czech Republic	2011	24726.2	1097.4	-174.347	2368.15
DEU	Germany	2011	35996.2	1306.58	9.67291	2602.49
DMA	Dominica	2011	9087.16	539.842	-664.837	1743.52
DNK	Denmark	2011	34024.1	1275.2	-17.9363	2567.33
DOM	Dominican Republic	2011	10384.9	614.196	-599.427	1826.82
DZA	Algeria	2011	12028.2	696.02	-527.446	1918.49
ECU	Ecuador	2011	8782.8	520.867	-681.53	1722.26
EGY	Egypt	2011	8630.02	511.092	-690.129	1711.31
ERI	Eritrea	2011	1448.29	-483.078	-1564.71	597.557
ESP	Spain	2011	26822.2	1142.72	-134.477	2418.92
EST	Estonia	2011	17841.6	915.635	-334.248	2164.52
ETH	Ethiopia	2011	1011.06	-683.252	-1740.81	373.305
FIN	Finland	2011	33510.9	1266.73	-25.3826	2557.85
FJI	Fiji	2011	7362.16	422.589	-767.987	1612.16
FRA	France	2011	31392.1	1230.35	-57.3876	2517.09
FSM	Federated States of Micronesia	2011	3049.23	-68.3868	-1199.9	1062.13
GAB	Gabon	2011	13933.7	777.931	-455.387	2010.25
GBR	United Kingdom	2011	32469.8	1249.15	-40.8478	2538.15
GEO	Georgia	2011	7448.81	429.106	-762.253	1619.47
GHA	Ghana	2011	1878.85	-338.103	-1437.18	759.971
GIN	Guinea	2011	1065.66	-653.957	-1715.04	406.123
GMB	Gambia	2011	1974.18	-310.534	-1412.92	790.856
GNB	Guinea-Bissau	2011	1282.36	-550.851	-1624.33	521.632
GNQ	Equatorial Guinea	2011	30542.6	1215.07	-70.8302	2499.97
GRC	Greece	2011	22367	1041.54	-223.484	2305.57
GRD	Grenada	2011	9904.74	587.828	-622.623	1797.28
GTM	Guatemala	2011	6157.41	323.055	-855.548	1500.66
GUY	Guyana	2011	3561.32	18.0825	-1123.84	1159
HKG	Hong Kong SAR, China	2011	46577.9	1450.13	135.952	2763.3
HND	Honduras	2011	3499.99	8.40652	-1132.35	1148.16
HRV	Croatia	2011	15950.9	853.239	-389.138	2094.62
HTI	Haiti	2011	2499.83	-179.044	-1297.25	938.163
HUN	Hungary	2011	17527.4	905.736	-342.956	2153.43
IDN	Indonesia	2011	8104.07	476.068	-720.94	1672.08
IND	India	2011	4003.74	83.3068	-1066.46	1232.07
IRL	Ireland	2011	37876	1334.93	34.6153	2634.25
IRN	Iran	2011	16045.4	856.529	-386.244	2098.3
IRQ	Iraq	2011	12042	696.659	-526.883	1919.2
ISL	Iceland	2011	37386	1327.68	28.2351	2626.13
ISR	Israel	2011	29053.8	1187.24	-95.3172	2468.79
ITA	Italy	2011	29199	1190.01	-92.8737	2471.9
JAM	Jamaica	2011	7270.24	415.59	-774.143	1604.32
JOR	Jordan	2011	8377.49	494.55	-704.681	1692.78
JPN	Japan	2011	32084.9	1242.51	-46.6909	2530.71
KAZ	Kazakhstan	2011	18514	936.238	-316.123	2187.6
KEN	Kenya	2011	1851.07	-346.401	-1444.48	750.674
KGZ	Kyrgyz Republic	2011	2937.87	-89.11	-1218.13	1038.91
KHM	Cambodia	2011	2326.61	-219.043	-1332.44	893.352
KIR	Kiribati	2011	1558.42	-442.255	-1528.8	643.291
KNA	St. Kitts and Nevis	2011	20287.9	987.204	-271.287	2244.7
KOR	South Korea	2011	31121.4	1225.53	-61.6318	2511.69
KWT	Kuwait	2011	69654.8	1674.28	333.14	3014.42
LAO	Laos	2011	3698.28	39.102	-1105.34	1182.55
LBN	Lebanon	2011	13070.1	742.291	-486.741	1970.32
LBR	Liberia	2011	974.316	-703.873	-1758.95	350.203
LBY	Libya	2011	10230.3	605.839	-606.779	1817.46
LCA	St. Lucia	2011	11811.6	685.898	-536.35	1907.15
LKA	Sri Lanka	2011	7012.62	395.495	-791.821	1581.81
LSO	Lesotho	2011	2040.45	-292.146	-1396.75	811.456
LTU	Lithuania	2011	17898.4	917.403	-332.692	2166.5
LUX	Luxembourg	2011	71552.5	1689.25	346.311	3031.19
LVA	Latvia	2011	15134.3	823.97	-414.886	2061.83
MAC	Macao SAR, China	2011	107634	1916.68	546.381	3285.97
MAR	Morocco	2011	6069.47	315.042	-862.597	1491.68
MDA	Moldova	2011	6159.84	323.274	-855.355	1500.9
MDG	Madagascar	2011	1379.52	-510.174	-1588.55	567.202
MDV	Maldives	2011	12066.5	697.789	-525.889	1920.47
MEX	Mexico	2011	12940.6	736.745	-491.62	1964.11
MHL	Marshall Islands	2011	2891.73	-97.9266	-1225.89	1029.04
MKD	North Macedonia	2011	9664.41	574.146	-634.66	1781.95
MLI	Mali	2011	1627.5	-418.098	-1507.55	670.354
MLT	Malta	2011	25298.7	1110.15	-163.131	2382.43
MMR	Myanmar	2011	2872.95	-101.557	-1229.08	1024.97
MNE	Montenegro	2011	10230.1	605.833	-606.784	1817.45
MNG	Mongolia	2011	7941.14	464.755	-730.892	1659.4
MOZ	Mozambique	2011	911.525	-740.979	-1791.59	308.634
MRT	Mauritania	2011	3878.95	65.6694	-1081.97	1212.31
MUS	Mauritius	2011	14837.6	812.941	-424.589	2049.47
MWI	Malawi	2011	947.065	-719.674	-1772.85	332.501
MYS	Malaysia	2011	19338.4	960.505	-294.775	2214.78
NAM	Namibia	2011	7982.18	467.626	-728.366	1662.62
NER	Niger	2011	951.779	-716.909	-1770.42	335.6
NGA	Nigeria	2011	4778.37	181.823	-979.791	1342.44
NIC	Nicaragua	2011	3798.36	53.9755	-1092.26	1199.21
NLD	Netherlands	2011	40003.8	1365.38	61.3981	2668.36
NOR	Norway	2011	47246.5	1458.07	142.936	2772.2
NPL	Nepal	2011	2038.77	-292.603	-1397.15	810.944
NRU	Nauru	2011	5936.02	302.658	-873.491	1477.81
NZL	New Zealand	2011	26311.7	1132.02	-143.893	2406.93
OMN	Oman	2011	38685.4	1346.71	44.976	2647.45
PAK	Pakistan	2011	3610.04	25.6511	-1117.18	1167.48
PAN	Panama	2011	15078.8	821.922	-416.688	2059.53
PER	Peru	2011	9334.56	554.804	-651.675	1760.28
PHL	Philippines	2011	5225.87	231.687	-935.925	1398.3
PLW	Palau	2011	13193.7	747.534	-482.128	1976.2
PNG	Papua New Guinea	2011	1743.57	-379.725	-1473.79	713.342
POL	Poland	2011	18436.8	933.913	-318.168	2184.99
PRI	Puerto Rico	2011	28354.5	1173.67	-107.255	2453.59
PRT	Portugal	2011	22892.1	1054.47	-212.111	2320.05
PRY	Paraguay	2011	9358.43	556.227	-650.424	1761.88
PSE	West Bank and Gaza	2011	3819.42	57.0546	-1089.55	1202.66
QAT	Qatar	2011	124165	1996.26	616.391	3375.13
ROU	Romania	2011	11904.6	690.269	-532.505	1912.04
RUS	Russian Federation	2011	14729.9	808.882	-428.159	2044.92
RWA	Rwanda	2011	1292.43	-546.497	-1620.5	526.51
SAU	Saudi Arabia	2011	50013.2	1489.76	170.821	2807.71
SDN	Sudan	2011	4279.04	120.347	-1033.87	1273.57
SEN	Senegal	2011	2378.47	-206.763	-1321.64	907.109
SGP	Singapore	2011	71324.6	1687.47	344.749	3029.2
SLB	Solomon Islands	2011	2070.69	-283.95	-1389.54	820.638
SLE	Sierra Leone	2011	1072.03	-650.639	-1712.12	409.841
SLV	El Salvador	2011	5760.87	285.976	-888.167	1459.12
SMR	San Marino	2011	51635.9	1507.55	186.467	2827.63
SRB	Serbia	2011	11160.3	654.305	-564.143	1871.75
STP	São Tomé and Principe	2011	2670.43	-142.273	-1264.9	979.357
SUR	Suriname	2011	10477.1	619.119	-595.097	1832.33
SVK	Slovakia	2011	21684.6	1024.29	-238.665	2286.24
SVN	Slovenia	2011	25721.7	1119.39	-155.005	2392.78
SWE	Sweden	2011	36887.5	1320.2	21.6577	2617.75
SWZ	Eswatini	2011	7179.08	408.562	-780.326	1596.45
SYC	Seychelles	2011	19532.6	966.071	-289.878	2221.02
TCD	Chad	2011	1601.75	-426.98	-1515.36	660.403
TGO	Togo	2011	1078.21	-647.439	-1709.3	413.426
THA	Thailand	2011	12045.2	696.807	-526.754	1919.37
TJK	Tajikistan	2011	2224.39	-244.068	-1354.45	865.317
TKM	Turkmenistan	2011	10063.5	596.687	-614.83	1807.2
TLS	Timor-Leste	2011	1835.63	-351.066	-1448.58	745.449
TON	Tonga	2011	4497.89	148.129	-1009.43	1304.69
TTO	Trinidad and Tobago	2011	27520.4	1157.03	-121.885	2434.95
TUN	Tunisia	2011	8983.45	533.449	-670.462	1736.36
TUR	Turkey	2011	14424.5	797.214	-438.424	2031.85
TUV	Tuvalu	2011	2835.26	-108.912	-1235.55	1016.73
TZA	Tanzania	2011	1928.2	-323.661	-1424.47	776.15
UGA	Uganda	2011	1244.3	-567.636	-1639.1	502.828
UKR	Ukraine	2011	8238.63	485.241	-712.871	1682.35
URY	Uruguay	2011	16040.1	856.346	-386.404	2098.1
USA	United States	2011	44444.1	1424.01	112.974	2734.04
UZB	Uzbekistan	2011	4884.67	194.078	-969.01	1356.17
VCT	St. Vincent and the Grenadines	2011	9179.28	545.46	-659.895	1749.82
VEN	Venezuela	2011	15616.8	841.448	-399.511	2081.41
VNM	Vietnam	2011	4030.1	86.9617	-1063.24	1236.17
VUT	Vanuatu	2011	2517.14	-175.2	-1293.87	942.469
WSM	Samoa	2011	5036.85	211.166	-953.977	1375.31
YEM	Yemen	2011	3213.83	-39.104	-1174.14	1094.94
ZAF	South Africa	2011	11933.5	691.618	-531.319	1913.55
ZMB	Zambia	2011	2961.54	-84.6396	-1214.2	1043.92
ZWE	Zimbabwe	2011	1194.81	-590.242	-1658.99	477.502
ABW	Aruba	2012	30012.1	1205.31	-79.4153	2489.04
AFG	Afghanistan	2012	1650.1	-410.415	-1500.79	678.96
AGO	Angola	2012	6260.51	332.304	-847.411	1511.02
ALB	Albania	2012	8190.88	482.002	-715.72	1678.72
ARE	United Arab Emirates	2012	61668	1606.44	273.465	2938.42
ARG	Argentina	2012	16846.3	883.66	-362.376	2128.7
ARM	Armenia	2012	7644.84	443.575	-749.525	1635.67
ATG	Antigua and Barbuda	2012	18501.1	935.85	-316.464	2187.16
AUS	Australia	2012	35846.4	1304.26	7.62882	2599.89
AUT	Austria	2012	37786.1	1333.61	33.4509	2632.77
AZE	Azerbaijan	2012	13298.2	751.93	-478.261	1981.12
BDI	Burundi	2012	614.899	-960.248	-1984.49	62.9894
BEL	Belgium	2012	34515.8	1283.19	-10.9057	2576.28
BEN	Benin	2012	2194.21	-251.677	-1361.15	856.793
BFA	Burkina Faso	2012	1460.37	-478.449	-1560.64	602.743
BGD	Bangladesh	2012	2458.84	-188.253	-1305.35	927.845
BGR	Bulgaria	2012	13169	746.491	-483.045	1975.03
BHR	Bahrain	2012	43051.9	1406.28	97.3796	2714.18
BHS	Bahamas	2012	28311.8	1172.83	-107.993	2452.65
BIH	Bosnia and Herzegovina	2012	7801.01	454.839	-739.616	1648.29
BLR	Belarus	2012	15029.9	820.112	-418.28	2057.5
BLZ	Belize	2012	6851.7	382.564	-803.197	1567.33
BMU	Bermuda	2012	51856.3	1509.92	188.554	2830.29
BOL	Bolivia	2012	5032.97	210.737	-954.355	1374.83
BRA	Brazil	2012	13536.3	761.812	-469.568	1992.19
BRB	Barbados	2012	14424.4	797.207	-438.43	2031.84
BRN	Brunei Darussalam	2012	74462.5	1711.45	365.845	3056.06
BTN	Bhutan	2012	6752.44	374.436	-810.347	1558.22
BWA	Botswana	2012	13107.6	743.889	-485.335	1972.11
CAF	Central African Republic	2012	944.052	-721.449	-1774.41	330.513
CAN	Canada	2012	39851.9	1363.26	59.5337	2665.99
CHE	Switzerland	2012	45019.9	1431.18	119.282	2742.07
CHL	Chile	2012	15938.1	852.794	-389.53	2094.12
CHN	China	2012	9825.04	583.328	-626.582	1792.24
CIV	Côte d'Ivoire	2012	3248.08	-33.1989	-1168.95	1101.55
CMR	Cameroon	2012	2623.67	-152.113	-1273.56	968.333
COD	Democratic Republic of the Congo	2012	617.297	-958.08	-1982.58	65.4189
COG	Republic of the Congo	2012	5181.51	226.938	-940.103	1392.98
COL	Colombia	2012	10647.2	628.09	-587.205	1842.38
COM	Comoros	2012	2097.55	-276.771	-1383.22	828.68
CPV	Cabo Verde	2012	4945.57	200.98	-962.938	1363.9
CRI	Costa Rica	2012	12510.1	717.899	-508.198	1943
CUW	Curaçao	2012	24022.3	1081.31	-188.497	2350.13
CYP	Cyprus	2012	19967	978.321	-279.101	2234.74
CZE	Czech Republic	2012	24497.8	1092.23	-178.894	2362.35
DEU	Germany	2012	36079.1	1307.86	10.7994	2603.92
DMA	Dominica	2012	8985.6	533.582	-670.344	1736.51
DNK	Denmark	2012	33973.1	1274.36	-18.6714	2566.39
DOM	Dominican Republic	2012	10540.7	622.489	-592.132	1836.11
DZA	Algeria	2012	12196.8	703.773	-520.625	1927.17
ECU	Ecuador	2012	9140.28	543.089	-661.981	1747.16
EGY	Egypt	2012	8628.9	511.02	-690.193	1711.23
ESP	Spain	2012	26011.5	1125.63	-149.515	2399.77
EST	Estonia	2012	18483.6	935.325	-316.926	2186.58
ETH	Ethiopia	2012	1067.85	-652.814	-1714.03	407.404
FIN	Finland	2012	32885.8	1256.24	-34.6103	2546.1
FJI	Fiji	2012	7452.13	429.355	-762.035	1619.74
FRA	France	2012	31338.3	1229.4	-58.2272	2516.02
FSM	Federated States of Micronesia	2012	2962.01	-84.551	-1214.12	1044.02
GAB	Gabon	2012	14120.2	785.335	-448.874	2018.54
GBR	United Kingdom	2012	32718.8	1253.41	-37.105	2542.92
GEO	Georgia	2012	7981.8	467.6	-728.39	1662.59
GHA	Ghana	2012	2005.36	-301.806	-1405.25	800.634
GIN	Guinea	2012	1104.16	-634.189	-1697.65	428.269
GMB	Gambia	2012	2015.63	-298.962	-1402.74	803.82
GNB	Guinea-Bissau	2012	1227.43	-575.238	-1645.79	494.311
GNQ	Equatorial Guinea	2012	31659.4	1235.07	-53.2327	2522.38
GRC	Greece	2012	20894.6	1003.61	-256.85	2263.08
GRD	Grenada	2012	9729.64	577.893	-631.363	1786.15
GTM	Guatemala	2012	6228.87	329.481	-849.894	1507.86
GUY	Guyana	2012	3736.36	44.8076	-1100.33	1188.94
HKG	Hong Kong SAR, China	2012	46849.8	1453.37	138.804	2766.93
HND	Honduras	2012	3577	20.5291	-1121.68	1161.74
HRV	Croatia	2012	15635.6	842.119	-398.92	2082.16
HTI	Haiti	2012	2475.48	-184.496	-1302.05	932.054
HUN	Hungary	2012	17396.5	901.563	-346.627	2148.75
IDN	Indonesia	2012	8477.39	501.153	-698.873	1700.18
IND	India	2012	4170.53	106.039	-1046.46	1257.54
IRL	Ireland	2012	37696.1	1332.28	32.2823	2631.28
IRN	Iran	2012	14673	806.726	-430.057	2042.51
IRQ	Iraq	2012	13219.1	748.607	-481.184	1977.4
ISL	Iceland	2012	37583.1	1330.61	30.8121	2629.41
ISR	Israel	2012	29327.5	1192.46	-90.7223	2474.64
ITA	Italy	2012	28252.4	1171.66	-109.023	2451.33
JAM	Jamaica	2012	7184.45	408.979	-779.959	1596.92
JOR	Jordan	2012	8127.98	477.709	-719.497	1673.91
JPN	Japan	2012	32578	1251.01	-39.2179	2540.23
KAZ	Kazakhstan	2012	19131.2	954.506	-300.052	2208.06
KEN	Kenya	2012	1884.77	-336.35	-1435.63	761.935
KGZ	Kyrgyz Republic	2012	2886.8	-98.8766	-1226.73	1027.97
KHM	Cambodia	2012	2456.38	-188.81	-1305.84	927.221
KIR	Kiribati	2012	1606.96	-425.17	-1513.77	662.43
KNA	St. Kitts and Nevis	2012	19661.3	969.73	-286.659	2225.12
KOR	South Korea	2012	31702	1235.82	-52.5746	2523.22
KWT	Kuwait	2012	70260.3	1679.1	337.381	3019.82
LAO	Laos	2012	3935	73.6597	-1074.94	1221.26
LBN	Lebanon	2012	12589.9	721.443	-505.081	1946.97
LBR	Liberia	2012	1022.12	-677.191	-1735.48	380.095
LBY	Libya	2012	22688.6	1049.5	-216.487	2314.48
LCA	St. Lucia	2012	11713.5	681.253	-540.436	1901.94
LKA	Sri Lanka	2012	7643.97	443.511	-749.581	1635.6
LSO	Lesotho	2012	2157.65	-261.036	-1369.38	846.308
LTU	Lithuania	2012	18837.3	945.883	-307.638	2198.4
LUX	Luxembourg	2012	71007.1	1684.99	342.562	3026.41
LVA	Latvia	2012	16401.6	868.759	-375.485	2112
MAC	Macao SAR, China	2012	114829	1952.72	578.089	3326.35
MAR	Morocco	2012	6165.64	323.798	-854.894	1501.49
MDA	Moldova	2012	6124.32	320.053	-858.189	1497.29
MDG	Madagascar	2012	1382.73	-508.877	-1587.41	568.655
MDV	Maldives	2012	11849	687.659	-534.801	1909.12
MEX	Mexico	2012	13231.4	749.123	-480.73	1977.98
MHL	Marshall Islands	2012	2816	-112.709	-1238.9	1012.48
MKD	North Macedonia	2012	9608.63	570.922	-637.496	1778.34
MLI	Mali	2012	1566.92	-439.223	-1526.13	646.687
MLT	Malta	2012	26104.6	1127.62	-147.765	2402
MMR	Myanmar	2012	3034.1	-71.1569	-1202.34	1059.03
MNE	Montenegro	2012	9943.12	589.982	-620.729	1799.69
MNG	Mongolia	2012	8747.88	518.648	-683.482	1719.78
MOZ	Mozambique	2012	951.137	-717.284	-1770.75	335.179
MRT	Mauritania	2012	3934.37	73.5703	-1075.02	1221.16
MUS	Mauritius	2012	15313.8	830.537	-409.109	2069.18
MWI	Malawi	2012	937.731	-725.191	-1777.7	326.321
MYS	Malaysia	2012	20104.1	982.134	-275.748	2239.02
NAM	Namibia	2012	8240.71	485.381	-712.747	1682.51
NER	Niger	2012	1011.95	-682.764	-1740.38	373.851
NGA	Nigeria	2012	4848.75	189.967	-972.627	1351.56
NIC	Nicaragua	2012	3991.36	81.5807	-1067.98	1230.14
NLD	Netherlands	2012	39445.4	1357.55	54.5099	2659.59
NOR	Norway	2012	47890.5	1465.61	149.569	2780.64
NPL	Nepal	2012	2133.37	-267.34	-1374.93	839.246
NRU	Nauru	2012	6566.87	358.914	-824.002	1540.83
NZL	New Zealand	2012	26754.2	1141.31	-135.721	2417.33
OMN	Oman	2012	39141.2	1353.24	50.7163	2654.76
PAK	Pakistan	2012	3658.03	33.0075	-1110.71	1175.72
PAN	Panama	2012	16271.7	864.33	-379.381	2107.04
PER	Peru	2012	9826.26	583.397	-626.522	1792.32
PHL	Philippines	2012	5491.91	259.344	-911.595	1429.28
PLW	Palau	2012	13500.3	760.331	-470.87	1990.53
PNG	Papua New Guinea	2012	1786.79	-366.085	-1461.79	728.623
POL	Poland	2012	18681.1	941.245	-311.718	2193.21
PRI	Puerto Rico	2012	28708.1	1180.57	-101.182	2461.32
PRT	Portugal	2012	22052.6	1033.66	-230.42	2296.74
PRY	Paraguay	2012	9165.51	544.624	-660.63	1748.88
PSE	West Bank and Gaza	2012	3953.5	76.272	-1072.65	1224.19
QAT	Qatar	2012	120551	1979.81	601.917	3356.69
ROU	Romania	2012	12201.8	704.001	-520.425	1927.43
RUS	Russian Federation	2012	15296.9	829.92	-409.652	2068.49
RWA	Rwanda	2012	1370	-514.032	-1591.94	562.88
SAU	Saudi Arabia	2012	51115.1	1501.9	181.5	2821.31
SDN	Sudan	2012	3468.58	3.38596	-1136.76	1142.54
SEN	Senegal	2012	2405.73	-200.417	-1316.05	914.219
SGP	Singapore	2012	72701.2	1698.12	354.115	3041.13
SLB	Solomon Islands	2012	2054.05	-288.445	-1393.49	815.602
SLE	Sierra Leone	2012	1207.31	-584.444	-1653.89	483.998
SLV	El Salvador	2012	5897.09	298.994	-876.715	1473.7
SMR	San Marino	2012	47328.6	1459.03	143.786	2773.28
SRB	Serbia	2012	11138.1	653.199	-565.116	1870.51
STP	São Tomé and Principe	2012	2697.71	-136.612	-1259.92	985.699
SUR	Suriname	2012	10638.3	627.624	-587.614	1841.86
SVK	Slovakia	2012	21941.7	1030.85	-232.889	2293.59
SVN	Slovenia	2012	24990.3	1103.32	-169.141	2374.77
SWE	Sweden	2012	36400.2	1312.8	15.1417	2609.45
SWZ	Eswatini	2012	7515.64	434.081	-757.877	1625.04
SYC	Seychelles	2012	19585.8	967.586	-288.546	2222.72
TCD	Chad	2012	1686.22	-398.354	-1490.18	692.472
TGO	Togo	2012	1118.59	-626.956	-1691.28	436.373
THA	Thailand	2012	12857.1	733.141	-494.79	1960.07
TJK	Tajikistan	2012	2337.37	-216.472	-1330.18	896.233
TKM	Turkmenistan	2012	10981.4	645.306	-572.059	1861.67
TLS	Timor-Leste	2012	1891	-334.512	-1434.02	763.993
TON	Tonga	2012	4571.19	157.134	-1001.51	1314.78
TTO	Trinidad and Tobago	2012	27691	1160.48	-118.858	2438.81
TUN	Tunisia	2012	9244.53	549.406	-656.424	1754.24
TUR	Turkey	2012	14870.7	814.182	-423.497	2050.86
TUV	Tuvalu	2012	2696.56	-136.849	-1260.13	985.433
TZA	Tanzania	2012	1955.9	-315.718	-1417.48	785.049
UGA	Uganda	2012	1251.6	-564.378	-1636.23	506.477
UKR	Ukraine	2012	8271.59	487.464	-710.915	1684.84
URY	Uruguay	2012	16558.3	874.054	-370.826	2117.94
USA	United States	2012	45111.7	1432.31	120.28	2743.34
UZB	Uzbekistan	2012	5155.15	224.098	-942.602	1389.8
VCT	St. Vincent and the Grenadines	2012	9295.56	552.472	-653.727	1757.67
VEN	Venezuela	2012	16229.7	862.89	-380.648	2105.43
VNM	Vietnam	2012	4197.62	109.647	-1043.29	1261.58
VUT	Vanuatu	2012	2472.79	-185.102	-1302.58	931.376
WSM	Samoa	2012	4789.73	183.146	-978.628	1343.92
YEM	Yemen	2012	3201.23	-41.291	-1176.07	1092.49
ZAF	South Africa	2012	12027.7	695.999	-527.464	1918.46
ZMB	Zambia	2012	3089.19	-61.1348	-1193.52	1070.25
ZWE	Zimbabwe	2012	1370.46	-513.845	-1591.78	563.09
ABW	Aruba	2013	31090.2	1224.97	-62.1222	2511.06
AFG	Afghanistan	2013	1682.67	-399.527	-1491.21	691.159
AGO	Angola	2013	6341.4	339.454	-841.121	1519.03
ALB	Albania	2013	8288.12	488.576	-709.936	1686.09
ARE	United Arab Emirates	2013	64387.5	1630.48	294.611	2965.35
ARG	Argentina	2013	17059.5	890.666	-356.213	2136.54
ARM	Armenia	2013	7860.72	459.086	-735.879	1653.05
ATG	Antigua and Barbuda	2013	18168.2	925.739	-325.359	2175.84
AUS	Australia	2013	36150.9	1308.97	11.7734	2605.16
AUT	Austria	2013	37573.6	1330.47	30.6878	2629.25
AZE	Azerbaijan	2013	13890	776.181	-456.927	2008.29
BDI	Burundi	2013	625.274	-950.928	-1976.29	73.4308
BEL	Belgium	2013	34511.2	1283.12	-10.9702	2576.2
BEN	Benin	2013	2287.28	-228.54	-1340.79	882.713
BFA	Burkina Faso	2013	1499.58	-463.692	-1547.66	619.275
BGD	Bangladesh	2013	2576.74	-162.165	-1282.4	957.072
BGR	Bulgaria	2013	13168.7	746.478	-483.057	1975.01
BHR	Bahrain	2013	44863.3	1429.24	117.574	2739.9
BHS	Bahamas	2013	27030.9	1147.04	-130.679	2423.76
BIH	Bosnia and Herzegovina	2013	8124.9	477.498	-719.683	1673.68
BLR	Belarus	2013	15186.5	825.888	-413.199	2063.97
BLZ	Belize	2013	6785.66	377.17	-807.942	1561.28
BMU	Bermuda	2013	51549.8	1506.62	185.649	2826.59
BOL	Bolivia	2013	5291.04	238.59	-929.853	1406.03
BRA	Brazil	2013	13821.7	773.436	-459.342	2005.21
BRB	Barbados	2013	14191.7	788.148	-446.399	2021.7
BRN	Brunei Darussalam	2013	71903.2	1691.97	348.707	3034.24
BTN	Bhutan	2013	6811.58	379.293	-806.074	1563.66
BWA	Botswana	2013	14431.7	797.492	-438.18	2032.16
CAF	Central African Republic	2013	598.936	-974.899	-1997.37	46.5765
CAN	Canada	2013	40351.5	1370.2	65.6382	2673.76
CHE	Switzerland	2013	45315.9	1434.83	122.493	2746.16
CHL	Chile	2013	16421.3	869.429	-374.896	2112.75
CHN	China	2013	10517.8	621.278	-593.197	1834.75
CIV	Côte d'Ivoire	2013	3509.57	9.92998	-1131.01	1149.87
CMR	Cameroon	2013	2680.86	-140.101	-1262.99	981.789
COD	Democratic Republic of the Congo	2013	647.715	-931.288	-1959.01	95.4334
COG	Republic of the Congo	2013	5019.33	209.225	-955.685	1373.14
COL	Colombia	2013	11092.8	650.924	-567.117	1867.97
COM	Comoros	2013	2139.78	-265.67	-1373.46	841.117
CPV	Cabo Verde	2013	4921.96	198.315	-965.283	1360.91
CRI	Costa Rica	2013	12675.9	725.233	-501.747	1951.21
CUW	Curaçao	2013	23562.9	1070.56	-197.959	2338.08
CYP	Cyprus	2013	18514.6	936.258	-316.105	2187.62
CZE	Czech Republic	2013	24478.4	1091.79	-179.282	2361.86
DEU	Germany	2013	36138.2	1308.77	11.6017	2604.95
DMA	Dominica	2013	8887.61	527.474	-675.717	1729.67
DNK	Denmark	2013	34147.5	1277.21	-16.1621	2569.59
DOM	Dominican Republic	2013	10925.5	642.462	-574.561	1858.49
DZA	Algeria	2013	12289.7	708	-516.907	1931.91
ECU	Ecuador	2013	9449.89	561.643	-645.658	1767.95
EGY	Egypt	2013	8619.76	510.429	-690.712	1710.57
ESP	Spain	2013	25722.3	1119.4	-154.994	2392.79
EST	Estonia	2013	18820.1	945.372	-308.087	2197.83
ETH	Ethiopia	2013	1147.94	-612.532	-1678.6	452.531
FIN	Finland	2013	32439.4	1248.63	-41.3062	2537.57
FJI	Fiji	2013	7800.09	454.773	-739.673	1648.22
FRA	France	2013	31357.1	1229.73	-57.9337	2516.39
FSM	Federated States of Micronesia	2013	2814.88	-112.93	-1239.09	1012.23
GAB	Gabon	2013	14363.1	794.838	-440.514	2029.19
GBR	United Kingdom	2013	33114.6	1260.11	-31.2121	2550.42
GEO	Georgia	2013	8295.78	489.091	-709.484	1686.67
GHA	Ghana	2013	2102.57	-275.439	-1382.05	830.172
GIN	Guinea	2013	1122.36	-625.085	-1689.64	438.468
GMB	Gambia	2013	2011.56	-300.086	-1403.73	802.56
GNB	Guinea-Bissau	2013	1234.12	-572.212	-1643.13	497.701
GNQ	Equatorial Guinea	2013	29075.8	1187.66	-94.9461	2469.26
GRC	Greece	2013	20517.1	993.46	-265.783	2251.7
GRD	Grenada	2013	9892.14	587.119	-623.247	1796.49
GTM	Guatemala	2013	6346.51	339.903	-840.726	1519.53
GUY	Guyana	2013	3853.01	61.9315	-1085.26	1208.12
HKG	Hong Kong SAR, China	2013	48109.1	1468.14	151.801	2783.49
HND	Honduras	2013	3610.89	25.7826	-1117.06	1167.63
HRV	Croatia	2013	15622.3	841.644	-399.338	2081.63
HTI	Haiti	2013	2545.36	-168.992	-1288.41	949.424
HUN	Hungary	2013	17759.6	913.068	-336.506	2161.64
IDN	Indonesia	2013	8829.32	523.809	-678.942	1725.56
IND	India	2013	4384.69	133.932	-1021.92	1288.79
IRL	Ireland	2013	37973.2	1336.36	35.8715	2635.85
IRN	Iran	2013	14464.1	798.74	-437.082	2033.56
IRQ	Iraq	2013	13683.9	767.853	-464.253	1998.96
ISL	Iceland	2013	38924.2	1350.14	47.9914	2651.29
ISR	Israel	2013	30160.4	1208.06	-76.9996	2492.11
ITA	Italy	2013	27412.6	1154.85	-123.809	2432.5
JAM	Jamaica	2013	7179.76	408.614	-780.28	1596.51
JOR	Jordan	2013	7920.1	463.277	-732.192	1657.75
JPN	Japan	2013	33279.2	1262.87	-28.7832	2553.52
KAZ	Kazakhstan	2013	19989.3	978.944	-278.554	2235.44
KEN	Kenya	2013	1905.79	-330.173	-1430.2	768.854
KGZ	Kyrgyz Republic	2013	3138.99	-52.2274	-1185.69	1080.23
KHM	Cambodia	2013	2593.94	-158.46	-1279.14	961.222
KIR	Kiribati	2013	1650.97	-410.12	-1500.53	679.291
KNA	St. Kitts and Nevis	2013	20535.8	993.969	-265.336	2252.27
KOR	South Korea	2013	32556.7	1250.64	-39.5384	2539.82
KWT	Kuwait	2013	67490	1656.69	317.67	2994.71
LAO	Laos	2013	4187.94	108.361	-1044.42	1260.14
LBN	Lebanon	2013	12240	705.741	-518.894	1929.38
LBR	Liberia	2013	1081.46	-645.763	-1707.83	415.303
LBY	Libya	2013	19495.6	965.016	-290.806	2219.84
LCA	St. Lucia	2013	11287.3	660.608	-558.598	1878.81
LKA	Sri Lanka	2013	7842.1	457.765	-737.042	1651.57
LSO	Lesotho	2013	2181.67	-254.871	-1363.96	853.215
LTU	Lithuania	2013	19704.5	970.951	-285.586	2226.49
LUX	Luxembourg	2013	71585.6	1689.51	346.538	3031.48
LVA	Latvia	2013	16911.5	885.813	-360.482	2131.11
MAC	Macao SAR, China	2013	124240	1996.59	616.687	3375.5
MAR	Morocco	2013	6354.7	340.621	-840.095	1520.34
MDA	Moldova	2013	6679.98	368.427	-815.633	1551.49
MDG	Madagascar	2013	1376.68	-511.322	-1589.56	565.916
MDV	Maldives	2013	12150.1	701.637	-522.504	1924.78
MEX	Mexico	2013	13235.3	749.287	-480.586	1978.16
MHL	Marshall Islands	2013	2917.77	-92.9336	-1221.5	1034.63
MKD	North Macedonia	2013	9875.39	586.175	-624.078	1795.43
MLI	Mali	2013	1557.05	-442.743	-1529.23	642.744
MLT	Malta	2013	27149.5	1149.48	-128.534	2426.49
MMR	Myanmar	2013	3246.06	-33.5457	-1169.25	1101.16
MNE	Montenegro	2013	10286	608.864	-604.118	1820.85
MNG	Mongolia	2013	9573.45	568.879	-639.293	1776.05
MOZ	Mozambique	2013	989.586	-695.212	-1751.33	359.907
MRT	Mauritania	2013	3978.59	79.7963	-1069.55	1228.14
MUS	Mauritius	2013	15793.6	847.719	-393.994	2088.43
MWI	Malawi	2013	958.885	-712.765	-1766.77	340.241
MYS	Malaysia	2013	20761.5	1000.06	-259.981	2259.09
NAM	Namibia	2013	8552.49	506.065	-694.551	1705.68
NER	Niger	2013	1024.9	-675.683	-1734.15	381.785
NGA	Nigeria	2013	5035.61	211.029	-954.098	1375.16
NIC	Nicaragua	2013	4132.79	100.976	-1050.91	1251.87
NLD	Netherlands	2013	39278.1	1355.18	52.427	2656.94
NOR	Norway	2013	47804.2	1464.6	148.686	2779.52
NPL	Nepal	2013	2214.51	-246.548	-1356.63	862.539
NRU	Nauru	2013	8516.64	503.726	-696.609	1703.06
NZL	New Zealand	2013	27265.1	1151.84	-126.451	2429.14
OMN	Oman	2013	38268.9	1340.68	39.672	2640.69
PAK	Pakistan	2013	3739.38	45.2577	-1099.93	1189.44
PAN	Panama	2013	17101	892.02	-355.022	2138.06
PER	Peru	2013	10308	610.056	-603.069	1822.18
PHL	Philippines	2013	5764.27	286.305	-887.877	1459.49
PLW	Palau	2013	13066.7	742.149	-486.866	1970.16
PNG	Papua New Guinea	2013	1817.65	-356.548	-1453.4	739.307
POL	Poland	2013	18902.8	947.817	-305.937	2200.57
PRI	Puerto Rico	2013	28949.8	1185.24	-97.0731	2466.55
PRT	Portugal	2013	21969.3	1031.55	-232.273	2294.38
PRY	Paraguay	2013	9790.29	581.354	-628.318	1790.03
PSE	West Bank and Gaza	2013	4041.06	88.474	-1061.91	1237.86
QAT	Qatar	2013	119598	1975.38	598.025	3351.74
ROU	Romania	2013	12709	726.687	-500.468	1952.84
RUS	Russian Federation	2013	15532.3	838.427	-402.169	2078.02
RWA	Rwanda	2013	1399.91	-502.001	-1581.36	576.358
SAU	Saudi Arabia	2013	50927.7	1499.86	179.7	2819.01
SDN	Sudan	2013	3452.57	0.808802	-1139.03	1139.65
SEN	Senegal	2013	2395.75	-202.731	-1318.09	911.627
SGP	Singapore	2013	74993.7	1715.41	369.328	3060.5
SLB	Solomon Islands	2013	2105.75	-274.598	-1381.31	831.115
SLE	Sierra Leone	2013	1425.27	-492.001	-1572.56	587.561
SLV	El Salvador	2013	6001.64	308.782	-868.104	1484.67
SMR	San Marino	2013	46307	1446.88	133.094	2759.66
SRB	Serbia	2013	11516.2	671.793	-548.759	1891.34
STP	São Tomé and Principe	2013	2773.4	-121.2	-1246.36	1002.96
SUR	Suriname	2013	10829.4	637.539	-578.892	1852.97
SVK	Slovakia	2013	22061.7	1033.89	-230.217	2297
SVN	Slovenia	2013	24699.5	1096.8	-174.876	2367.47
SWE	Sweden	2013	36521.8	1314.65	16.7755	2611.53
SWZ	Eswatini	2013	7751.55	451.296	-742.732	1644.32
SYC	Seychelles	2013	20384.5	989.849	-268.96	2247.66
TCD	Chad	2013	1723.6	-386.143	-1479.44	706.153
TGO	Togo	2013	1156.09	-608.591	-1675.13	456.947
THA	Thailand	2013	13142.9	745.385	-484.018	1973.79
TJK	Tajikistan	2013	2452.73	-189.638	-1306.57	926.294
TKM	Turkmenistan	2013	11879.5	689.09	-533.542	1910.72
TLS	Timor-Leste	2013	1914.74	-327.564	-1427.91	771.778
TON	Tonga	2013	4629.08	164.144	-995.344	1322.63
TTO	Trinidad and Tobago	2013	28122.2	1169.08	-111.285	2448.45
TUN	Tunisia	2013	9351.3	555.802	-650.797	1761.4
TUR	Turkey	2013	15861.8	850.12	-391.882	2091.12
TUV	Tuvalu	2013	2792.68	-117.34	-1242.97	1007.29
TZA	Tanzania	2013	2026.93	-295.847	-1400	807.31
UGA	Uganda	2013	1255.24	-562.761	-1634.81	508.289
UKR	Ukraine	2013	8294.21	488.985	-709.577	1686.55
URY	Uruguay	2013	17272.7	897.583	-350.128	2144.29
USA	United States	2013	45625.5	1438.62	125.829	2750.41
UZB	Uzbekistan	2013	5445.58	254.625	-915.746	1424
VCT	St. Vincent and the Grenadines	2013	9449.93	561.646	-645.656	1767.95
VEN	Venezuela	2013	16215.6	862.405	-381.074	2104.89
VNM	Vietnam	2013	4378.86	133.191	-1022.57	1287.96
VUT	Vanuatu	2013	2415.34	-198.196	-1314.1	916.707
WSM	Samoa	2013	4732.71	176.475	-984.496	1336.45
YEM	Yemen	2013	3265.71	-30.1836	-1166.3	1104.93
ZAF	South Africa	2013	12130.5	700.737	-523.296	1923.77
ZMB	Zambia	2013	3145.1	-51.1446	-1184.74	1081.45
ZWE	Zimbabwe	2013	1373.1	-512.774	-1590.84	564.289
ABW	Aruba	2014	30999.9	1223.35	-63.5479	2509.25
AFG	Afghanistan	2014	1671.48	-403.245	-1494.48	686.994
AGO	Angola	2014	6418.76	346.208	-835.18	1526.6
ALB	Albania	2014	8452.67	499.527	-700.303	1698.36
ARE	United Arab Emirates	2014	67108.3	1653.53	314.891	2991.18
ARG	Argentina	2014	16449	870.368	-374.07	2113.81
ARM	Armenia	2014	8102.3	475.946	-721.047	1671.94
ATG	Antigua and Barbuda	2014	18643.5	940.123	-312.705	2191.95
AUS	Australia	2014	36528.4	1314.76	16.8648	2611.65
AUT	Austria	2014	37527.6	1329.79	30.0879	2628.49
AZE	Azerbaijan	2014	14095	784.342	-449.748	2017.43
BDI	Burundi	2014	631.662	-945.266	-1971.31	79.7734
BEL	Belgium	2014	34900.7	1289.37	-5.47103	2583.2
BEN	Benin	2014	2365.95	-209.704	-1324.22	903.814
BFA	Burkina Faso	2014	1518.81	-456.596	-1541.42	627.225
BGD	Bangladesh	2014	2701.87	-135.754	-1259.17	986.659
BGR	Bulgaria	2014	13371.8	755.003	-475.557	1984.56
BHR	Bahrain	2014	46077.7	1444.11	130.661	2756.56
BHS	Bahamas	2014	27391.1	1154.41	-124.194	2432.01
BIH	Bosnia and Herzegovina	2014	8361.42	493.481	-705.622	1691.58
BLR	Belarus	2014	15440	835.109	-405.088	2074.3
BLZ	Belize	2014	6906.63	387.012	-799.284	1572.31
BMU	Bermuda	2014	49537.5	1484.44	166.138	2801.74
BOL	Bolivia	2014	5494.41	259.598	-911.371	1429.57
BRA	Brazil	2014	13773	771.469	-461.072	2003.01
BRB	Barbados	2014	14147.6	786.415	-447.924	2019.75
BRN	Brunei Darussalam	2014	69182	1670.48	329.803	3010.17
BTN	Bhutan	2014	7116.69	403.701	-784.603	1591
BWA	Botswana	2014	14842.9	813.141	-424.413	2049.69
CAF	Central African Republic	2014	597.243	-976.476	-1998.76	44.81
CAN	Canada	2014	41094.4	1380.36	74.5772	2685.14
CHE	Switzerland	2014	45861.8	1441.5	128.36	2753.63
CHL	Chile	2014	16535	873.273	-371.514	2117.06
CHN	China	2014	11227.8	657.665	-561.187	1875.52
CIV	Côte d'Ivoire	2014	3743.55	45.8786	-1099.38	1190.14
CMR	Cameroon	2014	2758.66	-124.167	-1248.97	999.64
COD	Democratic Republic of the Congo	2014	685.904	-899.379	-1930.94	131.18
COG	Republic of the Congo	2014	5227.31	231.841	-935.79	1398.47
COL	Colombia	2014	11475.3	669.808	-550.504	1889.12
COM	Comoros	2014	2133.27	-267.365	-1374.95	839.218
CPV	Cabo Verde	2014	4889.6	194.64	-968.516	1356.8
CRI	Costa Rica	2014	12979	738.398	-490.165	1965.96
CUW	Curaçao	2014	22982.8	1056.67	-210.175	2322.52
CYP	Cyprus	2014	18043	921.884	-328.75	2171.52
CZE	Czech Republic	2014	25005.8	1103.66	-168.837	2375.16
DEU	Germany	2014	36783	1318.62	20.2679	2615.98
DMA	Dominica	2014	9273.53	551.15	-654.89	1756.19
DNK	Denmark	2014	34525	1283.34	-10.7752	2576.45
DOM	Dominican Republic	2014	11561.2	673.965	-546.848	1893.78
DZA	Algeria	2014	12499.9	717.447	-508.596	1942.49
ECU	Ecuador	2014	9657.69	573.759	-635	1781.52
EGY	Egypt	2014	8672.93	513.855	-687.699	1714.41
ESP	Spain	2014	26156.4	1128.72	-146.795	2403.23
EST	Estonia	2014	19437.7	963.359	-292.264	2217.98
ETH	Ethiopia	2014	1230.74	-573.738	-1644.47	495.992
FIN	Finland	2014	32187.7	1244.29	-45.124	2532.71
FJI	Fiji	2014	8229.14	484.598	-713.436	1681.63
FRA	France	2014	31507.3	1232.39	-55.5919	2519.38
FSM	Federated States of Micronesia	2014	2711.02	-133.87	-1257.51	988.77
GAB	Gabon	2014	14452.2	798.28	-437.487	2033.05
GBR	United Kingdom	2014	33854.9	1272.42	-20.379	2564.22
GEO	Georgia	2014	8659.37	512.983	-688.465	1713.43
GHA	Ghana	2014	2113.63	-272.518	-1379.48	833.444
GIN	Guinea	2014	1136.9	-617.913	-1683.33	446.503
GMB	Gambia	2014	1924.14	-324.836	-1425.51	774.834
GNB	Guinea-Bissau	2014	1213.5	-581.597	-1651.38	487.188
GNQ	Equatorial Guinea	2014	28003.4	1166.72	-113.361	2445.81
GRC	Greece	2014	20752.5	999.814	-260.194	2258.82
GRD	Grenada	2014	10547.6	622.857	-591.808	1836.52
GTM	Guatemala	2014	6514.94	354.493	-827.892	1535.88
GUY	Guyana	2014	3896.98	68.2521	-1079.7	1215.21
HKG	Hong Kong SAR, China	2014	49092	1479.41	161.711	2796.11
HND	Honduras	2014	3656.06	32.706	-1110.97	1175.38
HRV	Croatia	2014	15631.8	841.983	-399.04	2082.01
HTI	Haiti	2014	2552.79	-167.367	-1286.98	951.245
HUN	Hungary	2014	18559.7	937.611	-314.915	2189.14
IDN	Indonesia	2014	9150.62	543.719	-661.427	1747.86
IND	India	2014	4655.95	167.367	-992.508	1326.24
IRL	Ireland	2014	40981.4	1378.83	73.228	2683.43
IRN	Iran	2014	14937.8	816.689	-421.291	2053.67
IRQ	Iraq	2014	13210.8	748.258	-481.491	1977.01
ISL	Iceland	2014	39143	1353.26	50.7385	2654.79
ISR	Israel	2014	30807.4	1219.88	-66.5999	2505.36
ITA	Italy	2014	27161	1149.71	-128.327	2426.75
JAM	Jamaica	2014	7187.98	409.252	-779.719	1597.22
JOR	Jordan	2014	7821.04	456.267	-738.359	1649.89
JPN	Japan	2014	33422.1	1265.25	-26.6837	2556.19
KAZ	Kazakhstan	2014	20524.3	993.657	-265.61	2251.92
KEN	Kenya	2014	1950.89	-317.146	-1418.74	783.448
KGZ	Kyrgyz Republic	2014	3200.45	-41.4267	-1176.19	1092.33
KHM	Cambodia	2014	2734.06	-129.157	-1253.36	994.05
KIR	Kiribati	2014	1616.97	-421.711	-1510.73	666.306
KNA	St. Kitts and Nevis	2014	21633.9	1022.98	-239.812	2284.78
KOR	South Korea	2014	33388.9	1264.7	-27.1703	2555.57
KWT	Kuwait	2014	64804	1634.07	297.77	2969.37
LAO	Laos	2014	4439.9	140.901	-1015.79	1296.59
LBN	Lebanon	2014	11843.2	687.388	-535.04	1908.81
LBR	Liberia	2014	1061.27	-656.258	-1717.06	403.546
LBY	Libya	2014	14719.6	808.493	-428.502	2044.49
LCA	St. Lucia	2014	11434.1	667.808	-552.264	1886.88
LKA	Sri Lanka	2014	8154.67	479.535	-717.89	1675.96
LSO	Lesotho	2014	2202.78	-249.505	-1359.24	859.226
LTU	Lithuania	2014	20577.6	995.101	-264.34	2253.54
LUX	Luxembourg	2014	71752.1	1690.8	347.676	3032.93
LVA	Latvia	2014	17395.9	901.543	-346.644	2148.73
MAC	Macao SAR, China	2014	119048	1972.81	595.766	3348.86
MAR	Morocco	2014	6433.39	347.476	-834.064	1528.02
MDA	Moldova	2014	7018.23	395.941	-791.429	1582.31
MDG	Madagascar	2014	1384.74	-508.071	-1586.7	569.558
MDV	Maldives	2014	12458.3	715.59	-510.229	1940.41
MEX	Mexico	2014	13439.6	757.821	-473.078	1987.72
MHL	Marshall Islands	2014	2877.41	-100.693	-1228.32	1025.94
MKD	North Macedonia	2014	10216.8	605.104	-607.426	1816.63
MLI	Mali	2014	1619.68	-420.78	-1509.91	667.348
MLT	Malta	2014	28644.3	1179.33	-102.272	2459.93
MMR	Myanmar	2014	3483.45	5.76798	-1134.67	1145.21
MNE	Montenegro	2014	10459.3	618.171	-595.931	1831.27
MNG	Mongolia	2014	10123.4	599.993	-611.922	1810.91
MOZ	Mozambique	2014	1033.47	-671.043	-1730.07	386.982
MRT	Mauritania	2014	4028.99	86.8077	-1063.38	1235.99
MUS	Mauritius	2014	16355.3	867.187	-376.868	2110.24
MWI	Malawi	2014	985.526	-697.501	-1753.34	357.341
MYS	Malaysia	2014	21715.5	1025.08	-237.966	2287.13
NAM	Namibia	2014	8914.22	529.14	-674.252	1731.53
NER	Niger	2014	1051.17	-661.585	-1721.75	397.578
NGA	Nigeria	2014	5212.56	230.266	-937.175	1396.71
NIC	Nicaragua	2014	4273.98	119.688	-1034.45	1272.83
NLD	Netherlands	2014	39694.1	1361.05	57.5893	2663.51
NOR	Norway	2014	48199.1	1469.18	152.717	2784.65
NPL	Nepal	2014	2348.58	-213.808	-1327.83	899.217
NRU	Nauru	2014	10694	630.534	-585.055	1845.12
NZL	New Zealand	2014	27838.7	1163.44	-116.25	2442.13
OMN	Oman	2014	36237.2	1310.3	12.9429	2606.65
PAK	Pakistan	2014	3833.13	59.0505	-1087.8	1204.9
PAN	Panama	2014	17664.2	910.066	-339.147	2158.28
PER	Peru	2014	10442.6	617.281	-596.713	1830.28
PHL	Philippines	2014	6030.07	311.414	-865.788	1487.62
PLW	Palau	2014	13871.8	775.451	-457.569	2007.47
PNG	Papua New Guinea	2014	2022.7	-297.01	-1401.03	806.007
POL	Poland	2014	19556.1	966.741	-289.288	2221.77
PRI	Puerto Rico	2014	29076.2	1187.67	-94.9386	2469.27
PRT	Portugal	2014	22263.1	1038.95	-225.764	2302.67
PRY	Paraguay	2014	10169.9	602.542	-609.679	1813.76
PSE	West Bank and Gaza	2014	3941.2	74.5375	-1074.17	1222.25
QAT	Qatar	2014	119696	1975.84	598.427	3352.25
ROU	Romania	2014	13217.1	748.519	-481.261	1977.3
RUS	Russian Federation	2014	15612.6	841.3	-399.641	2081.24
RWA	Rwanda	2014	1449.76	-482.512	-1564.22	598.191
SAU	Saudi Arabia	2014	51311.7	1504.04	183.38	2823.7
SDN	Sudan	2014	3527.39	12.7503	-1128.53	1153.03
SEN	Senegal	2014	2474.43	-184.732	-1302.25	931.79
SGP	Singapore	2014	76941.4	1729.69	381.891	3076.5
SLB	Solomon Islands	2014	2070.8	-283.92	-1389.51	820.671
SLE	Sierra Leone	2014	1457.69	-479.475	-1561.54	601.594
SLV	El Salvador	2014	6076.14	315.654	-862.059	1492.37
SMR	San Marino	2014	45441.5	1436.37	123.849	2747.89
SRB	Serbia	2014	11386.5	665.483	-554.309	1884.28
STP	São Tomé and Principe	2014	2899.93	-96.35	-1224.5	1030.8
SUR	Suriname	2014	10739.6	632.904	-582.969	1847.78
SVK	Slovakia	2014	22640.7	1048.32	-217.522	2313.16
SVN	Slovenia	2014	25358.3	1111.46	-161.978	2383.9
SWE	Sweden	2014	37122.3	1323.74	24.7667	2621.71
SWZ	Eswatini	2014	7764.69	452.239	-741.903	1645.38
SYC	Seychelles	2014	20974	1005.73	-254.991	2265.45
TCD	Chad	2014	1782.77	-367.341	-1462.9	727.215
TGO	Togo	2014	1193.1	-591.041	-1659.69	476.607
THA	Thailand	2014	13215.2	748.442	-481.329	1977.21
TJK	Tajikistan	2014	2555.85	-166.7	-1286.39	951.992
TKM	Turkmenistan	2014	12863.5	733.417	-494.547	1960.38
TLS	Timor-Leste	2014	1965.27	-313.055	-1415.14	788.032
TON	Tonga	2014	4757.36	179.368	-981.951	1339.69
TTO	Trinidad and Tobago	2014	27689.1	1160.44	-118.891	2438.77
TUN	Tunisia	2014	9508.7	565.099	-642.619	1771.82
TUR	Turkey	2014	16364.3	867.493	-376.599	2110.58
TUV	Tuvalu	2014	2798.35	-116.212	-1241.98	1008.55
TZA	Tanzania	2014	2099.42	-276.275	-1382.79	829.235
UGA	Uganda	2014	1275.83	-553.696	-1626.84	518.445
UKR	Ukraine	2014	7494.07	432.48	-759.285	1623.25
URY	Uruguay	2014	17774.4	913.532	-336.098	2162.16
USA	United States	2014	46436.2	1448.43	134.459	2761.4
UZB	Uzbekistan	2014	5722.54	282.258	-891.437	1454.95
VCT	St. Vincent and the Grenadines	2014	9542.94	567.101	-640.857	1774.06
VEN	Venezuela	2014	15448.2	835.403	-404.829	2074.63
VNM	Vietnam	2014	4592.23	159.692	-999.26	1317.64
VUT	Vanuatu	2014	2422.4	-196.569	-1312.67	918.53
WSM	Samoa	2014	4698.03	172.379	-988.1	1331.86
YEM	Yemen	2014	3174.18	-46.0185	-1180.23	1087.19
ZAF	South Africa	2014	12108.7	699.736	-524.177	1922.65
ZMB	Zambia	2014	3191.66	-42.9582	-1177.53	1090.62
ZWE	Zimbabwe	2014	1381.28	-509.463	-1587.92	567.998
ABW	Aruba	2015	32590.1	1251.21	-39.036	2540.46
AFG	Afghanistan	2015	1644.35	-412.358	-1502.5	676.784
AGO	Angola	2015	6260.3	332.284	-847.429	1511
ALB	Albania	2015	8665.41	513.372	-688.124	1713.87
ARE	United Arab Emirates	2015	70133.5	1678.09	336.496	3018.69
ARG	Argentina	2015	16717.1	879.372	-366.149	2123.89
ARM	Armenia	2015	8323.97	490.98	-707.822	1688.78
ATG	Antigua and Barbuda	2015	19148	954.993	-299.623	2208.61
AUS	Australia	2015	36788.6	1318.71	20.3425	2616.08
AUT	Austria	2015	37485.8	1329.17	29.541	2627.79
AZE	Azerbaijan	2015	14080.5	783.767	-450.254	2016.79
BDI	Burundi	2015	588.163	-985.008	-2006.27	35.251
BEL	Belgium	2015	35407.5	1297.4	1.59209	2592.2
BEN	Benin	2015	2342.19	-215.326	-1329.17	897.516
BFA	Burkina Faso	2015	1532.64	-451.544	-1536.97	632.884
BGD	Bangladesh	2015	2846.87	-106.636	-1233.55	1019.28
BGR	Bulgaria	2015	13918.7	777.332	-455.915	2009.58
BHR	Bahrain	2015	45991.2	1443.07	129.741	2755.39
BHS	Bahamas	2015	27560.7	1157.85	-121.169	2435.87
BIH	Bosnia and Herzegovina	2015	8752.29	518.929	-683.235	1720.09
BLR	Belarus	2015	14829	812.619	-424.872	2049.11
BLZ	Belize	2015	6940.33	389.724	-796.898	1575.35
BMU	Bermuda	2015	49845.9	1487.9	169.179	2805.62
BOL	Bolivia	2015	5674.78	277.589	-895.545	1449.72
BRA	Brazil	2015	13173.7	746.689	-482.872	1975.25
BRB	Barbados	2015	14468.5	798.909	-436.933	2033.75
BRN	Brunei Darussalam	2015	68057.5	1661.36	321.773	2999.94
BTN	Bhutan	2015	7497.31	432.721	-759.073	1623.52
BWA	Botswana	2015	13782.5	771.852	-460.735	2003.44
CAF	Central African Republic	2015	619.124	-956.434	-1981.13	67.2626
CAN	Canada	2015	41057.7	1379.86	74.1395	2684.59
CHE	Switzerland	2015	46094.3	1444.31	130.838	2756.79
CHL	Chile	2015	16717.9	879.399	-366.125	2123.92
CHN	China	2015	11948.7	692.327	-530.695	1914.35
CIV	Côte d'Ivoire	2015	3912.92	70.5255	-1077.7	1217.75
CMR	Cameroon	2015	2837.85	-108.402	-1235.11	1017.3
COD	Democratic Republic of the Congo	2015	709.517	-880.527	-1914.35	152.3
COG	Republic of the Congo	2015	4918.03	197.87	-965.675	1360.41
COL	Colombia	2015	11677	679.515	-541.966	1899.99
COM	Comoros	2015	2107.02	-274.263	-1381.02	831.49
CPV	Cabo Verde	2015	4877.99	193.316	-969.681	1355.31
CRI	Costa Rica	2015	13307.6	752.322	-477.916	1981.56
CUW	Curaçao	2015	22744.7	1050.87	-215.277	2316.02
CYP	Cyprus	2015	18513.7	936.232	-316.128	2187.59
CZE	Czech Republic	2015	26301.5	1131.8	-144.084	2406.68
DEU	Germany	2015	37010	1322.05	23.2824	2619.82
DMA	Dominica	2015	9013.31	535.297	-668.836	1738.43
DNK	Denmark	2015	35085	1292.3	-2.89036	2586.49
DOM	Dominican Republic	2015	12222	704.923	-519.613	1928.46
DZA	Algeria	2015	12700	726.291	-500.816	1952.4
ECU	Ecuador	2015	9512.09	565.297	-642.444	1772.04
EGY	Egypt	2015	8854.52	525.396	-677.545	1727.34
ESP	Spain	2015	27180.6	1150.11	-127.974	2427.2
EST	Estonia	2015	19784.9	973.221	-283.589	2229.03
ETH	Ethiopia	2015	1321.71	-534.018	-1609.53	540.49
FIN	Finland	2015	32256.2	1245.48	-44.0812	2534.04
FJI	Fiji	2015	8577.92	507.719	-693.096	1707.53
FRA	France	2015	31744.9	1236.58	-51.911	2524.06
FSM	Federated States of Micronesia	2015	2798.76	-116.13	-1241.9	1008.64
GAB	Gabon	2015	14520.3	800.899	-435.182	2035.98
GBR	United Kingdom	2015	34468.6	1282.43	-11.5765	2575.43
GEO	Georgia	2015	8907.04	528.691	-674.647	1731.03
GHA	Ghana	2015	2110.03	-273.466	-1380.32	832.382
GIN	Guinea	2015	1151.37	-610.869	-1677.13	454.395
GMB	Gambia	2015	1942.88	-319.438	-1420.76	780.882
GNB	Guinea-Bissau	2015	1254.74	-562.981	-1635	508.043
GNQ	Equatorial Guinea	2015	24443.8	1091	-179.976	2360.98
GRC	Greece	2015	20848.7	1002.39	-257.928	2261.71
GRD	Grenada	2015	11155.2	654.053	-564.365	1871.47
GTM	Guatemala	2015	6667.8	367.41	-816.528	1550.35
GUY	Guyana	2015	3903	69.1124	-1078.94	1216.17
HKG	Hong Kong SAR, China	2015	49838.2	1487.81	169.103	2805.52
HND	Honduras	2015	3730.91	43.9948	-1101.04	1188.03
HRV	Croatia	2015	16159.2	860.467	-382.78	2102.71
HTI	Haiti	2015	2582.34	-160.957	-1281.34	958.425
HUN	Hungary	2015	19292.8	959.191	-295.931	2213.31
IDN	Indonesia	2015	9475.93	563.176	-644.31	1769.66
IND	India	2015	4972.41	203.994	-960.287	1367.28
IRL	Ireland	2015	50816.6	1498.64	178.629	2817.65
IRN	Iran	2015	14547.8	801.952	-434.256	2037.16
IRQ	Iraq	2015	13383.5	755.491	-475.129	1985.11
ISL	Iceland	2015	40455.9	1371.64	66.9042	2675.37
ISR	Israel	2015	30891.6	1221.4	-65.2632	2507.06
ITA	Italy	2015	27398.8	1154.57	-124.056	2432.19
JAM	Jamaica	2015	7214.35	411.292	-777.925	1599.51
JOR	Jordan	2015	7715.47	448.697	-745.019	1641.41
JPN	Japan	2015	33979.7	1274.47	-18.5757	2566.52
KAZ	Kazakhstan	2015	20469.3	992.161	-266.927	2250.25
KEN	Kenya	2015	1997.4	-304.021	-1407.19	798.153
KGZ	Kyrgyz Republic	2015	3256.74	-31.715	-1167.64	1103.21
KHM	Cambodia	2015	2877.98	-100.582	-1228.23	1026.06
[truncated: 1,036 more rows]
